# Supplementary material for: Association mapping of autumn-seeded rye (Secale cereale L.) reveals genetic linkages between genes controlling winter hardiness and plant development
Source: Sci Rep. 2022 Apr 6;12:5793. doi: 10.1038/s41598-022-09582-2 (PMC8986816; doi:10.1038/s41598-022-09582-2)
Supplement: Supplementary file 7 — Supplementary Information 7. [file 41598_2022_9582_MOESM7_ESM.xlsx]

## Sheet: Sheet1
Table S3. All significant MTA identified by GWAS of rye population.
Marker group	Marker ID	Trait	MTA1	p-value	R22	SEQ ID3	SEQ (nt)	SNP variation (ref/alt)	Marker position on scaffold (bp)	Lo7 chr.4	start (bp)	end (bp)	e-value5	Lo7 mRNA	SNP position	Amino acid substitution	start	end	Description6	Description based on blast searches	Ontology_terms	Marker sequence
1	Xuos526258	WFS	Xuos526258_WFS	1.10402e-05	20.7496	526258	180	T/G	6955	chr7R	112788941	112789120	7.85e-87	SECCE7Rv1G0469720.1	Exon	V/G	112788417	112792218	Protein phosphatase 2c, putative	Protein phosphatase 2C; putative BIPP2C1	GO:0003824	TGGCAGAAGCGGCTGATTCTCGAGGACGAGAGCCAGAGGCTGCAGCTGCGGTGGCCTCTAGCGAGCTCGTAGGCGATTCGGATGGTCAAGACGGCCTTATCCAAGGGGATTTGG[T/G]GCCGCGTGCTGGTGGCGGCGGCGGCGCCTCGCGCGGCGAAGGGGCAGGGACGGAGCCTGAGGCCC
Most significant	Xuos526258	FLN	Xuos526258_FLN	1.50494e-05	18.5464	526258	180	T/G	6955	chr7R	112788941	112789120	7.85e-87	SECCE7Rv1G0469720.1	Exon	V/G	112788417	112792218	Protein phosphatase 2c, putative	Protein phosphatase 2C; putative BIPP2C1	GO:0003824	TGGCAGAAGCGGCTGATTCTCGAGGACGAGAGCCAGAGGCTGCAGCTGCGGTGGCCTCTAGCGAGCTCGTAGGCGATTCGGATGGTCAAGACGGCCTTATCCAAGGGGATTTGG[T/G]GCCGCGTGCTGGTGGCGGCGGCGGCGCCTCGCGCGGCGAAGGGGCAGGGACGGAGCCTGAGGCCC
p<1.49e-04	Xuos526258	PGH	Xuos526258_PGH	3.83916e-05	16.3962	526258	180	T/G	6955	chr7R	112788941	112789120	7.85e-87	SECCE7Rv1G0469720.1	Exon	V/G	112788417	112792218	Protein phosphatase 2c, putative	Protein phosphatase 2C; putative BIPP2C1	GO:0003824	TGGCAGAAGCGGCTGATTCTCGAGGACGAGAGCCAGAGGCTGCAGCTGCGGTGGCCTCTAGCGAGCTCGTAGGCGATTCGGATGGTCAAGACGGCCTTATCCAAGGGGATTTGG[T/G]GCCGCGTGCTGGTGGCGGCGGCGGCGCCTCGCGCGGCGAAGGGGCAGGGACGGAGCCTGAGGCCC
	Xuos526258	LTT	Xuos526258_LTT	4.16898e-05	17.9556	526258	180	T/G	6955	chr7R	112788941	112789120	7.85e-87	SECCE7Rv1G0469720.1	Exon	V/G	112788417	112792218	Protein phosphatase 2c, putative	Protein phosphatase 2C; putative BIPP2C1	GO:0003824	TGGCAGAAGCGGCTGATTCTCGAGGACGAGAGCCAGAGGCTGCAGCTGCGGTGGCCTCTAGCGAGCTCGTAGGCGATTCGGATGGTCAAGACGGCCTTATCCAAGGGGATTTGG[T/G]GCCGCGTGCTGGTGGCGGCGGCGGCGCCTCGCGCGGCGAAGGGGCAGGGACGGAGCCTGAGGCCC
	Xuos530120	WFS	Xuos530120_WFS	5.65511e-05	14.5044	530120	240	G/C	31418	chr7R	23476218	23475979	2.96e-81	SECCE7Rv1G0458910.1	Exon	G/R	23475350	23476207	Leucine-rich repeat receptor-like protein kinase	Ice recrystallization inhibition protein 1 (IRIP1)	GO:0000166 GO:0004672 GO:0004674 GO:0005524 GO:0006468 GO:0016020 GO:0016021 GO:0016301 GO:0016310 GO:0016740	CAGCTGAATCCATGGCGAAATGCGGGCTGCTGCTCCTGTTCTTGGCGTTCCTCTTGCCGGCGGCACGTGCAACGTCGTGCCACCCCGATGACCTCCGTGCGCTACGGGGCTTCGCC[G/C]GAAACCTCAGCGGTGGGGCTGCCCTCCTCCGTGCTGCCTGGTCCGGTGCCTCCTGCTGCGTCTGGGAAGGCGTGAACTGCGATGGCACTAGCGGCCGTGTCACGGCGCTGCGGCTCCCTGGGC
	Xuos530120	PGH	Xuos530120_PGH	6.61997e-05	16.3216	530120	240	G/C	31418	chr7R	23476218	23475979	2.96e-81	SECCE7Rv1G0458910.1	Exon	G/R	23475350	23476207	Leucine-rich repeat receptor-like protein kinase	Ice recrystallization inhibition protein 1 (IRIP1)	GO:0000166 GO:0004672 GO:0004674 GO:0005524 GO:0006468 GO:0016020 GO:0016021 GO:0016301 GO:0016310 GO:0016740	CAGCTGAATCCATGGCGAAATGCGGGCTGCTGCTCCTGTTCTTGGCGTTCCTCTTGCCGGCGGCACGTGCAACGTCGTGCCACCCCGATGACCTCCGTGCGCTACGGGGCTTCGCC[G/C]GAAACCTCAGCGGTGGGGCTGCCCTCCTCCGTGCTGCCTGGTCCGGTGCCTCCTGCTGCGTCTGGGAAGGCGTGAACTGCGATGGCACTAGCGGCCGTGTCACGGCGCTGCGGCTCCCTGGGC
	Xuos530120	LTT	Xuos530120_LTT	6.79633e-05	16.2687	530120	240	G/C	31418	chr7R	23476218	23475979	2.96e-81	SECCE7Rv1G0458910.1	Exon	G/R	23475350	23476207	Leucine-rich repeat receptor-like protein kinase	Ice recrystallization inhibition protein 1 (IRIP1)	GO:0000166 GO:0004672 GO:0004674 GO:0005524 GO:0006468 GO:0016020 GO:0016021 GO:0016301 GO:0016310 GO:0016740	CAGCTGAATCCATGGCGAAATGCGGGCTGCTGCTCCTGTTCTTGGCGTTCCTCTTGCCGGCGGCACGTGCAACGTCGTGCCACCCCGATGACCTCCGTGCGCTACGGGGCTTCGCC[G/C]GAAACCTCAGCGGTGGGGCTGCCCTCCTCCGTGCTGCCTGGTCCGGTGCCTCCTGCTGCGTCTGGGAAGGCGTGAACTGCGATGGCACTAGCGGCCGTGTCACGGCGCTGCGGCTCCCTGGGC
	Xuos615052	WFS	Xuos615052_WFS	7.93992e-05	14.7584	615052	180	T/A	24333	chr3R	937715354	937715533	7.85e-87	SECCE3Rv1G0209310.1	Exon	L/H	937713431	937716146	Transcription factor Inducer of CBF expression 1	Inducer of CBF expression 1 (ICE1)	GO:0046983	TGTGTCATCAGATGGACAGGGCTTCAATCCTTGGTGATGCAATTGACTACCTGAAGGAGC[T/A]CCTGCAGAGGATCAGTGATCTTCACTCGGAGCTCGAGTCTGCTCCCAGCTCTGCTGCACTCGGTGGACCATCGACAGCCAATAGCTTCCTCCCGTCGACGCCCACCCTGCAGCCGTTCC
	Xuos615052	FLN	Xuos615052_FLN	8.05886e-05	15.8578	615052	180	T/A	24333	chr3R	937715354	937715533	7.85e-87	SECCE3Rv1G0209310.1	Exon	L/H	937713431	937716146	Transcription factor Inducer of CBF expression 1	Inducer of CBF expression 1 (ICE1)	GO:0046983	TGTGTCATCAGATGGACAGGGCTTCAATCCTTGGTGATGCAATTGACTACCTGAAGGAGC[T/A]CCTGCAGAGGATCAGTGATCTTCACTCGGAGCTCGAGTCTGCTCCCAGCTCTGCTGCACTCGGTGGACCATCGACAGCCAATAGCTTCCTCCCGTCGACGCCCACCCTGCAGCCGTTCC
	Xuos615052	PGH	Xuos615052_PGH	8.119e-05	14.7086	615052	180	T/A	24333	chr3R	937715354	937715533	7.85e-87	SECCE3Rv1G0209310.1	Exon	L/H	937713431	937716146	Transcription factor Inducer of CBF expression 1	Inducer of CBF expression 1 (ICE1)	GO:0046983	TGTGTCATCAGATGGACAGGGCTTCAATCCTTGGTGATGCAATTGACTACCTGAAGGAGC[T/A]CCTGCAGAGGATCAGTGATCTTCACTCGGAGCTCGAGTCTGCTCCCAGCTCTGCTGCACTCGGTGGACCATCGACAGCCAATAGCTTCCTCCCGTCGACGCCCACCCTGCAGCCGTTCC
	Xuos615052	LTT	Xuos615052_LTT	0.000104268	15.6758	615052	180	T/A	24333	chr3R	937715354	937715533	7.85e-87	SECCE3Rv1G0209310.1	Exon	L/H	937713431	937716146	Transcription factor Inducer of CBF expression 1	Inducer of CBF expression 1 (ICE1)	GO:0046983	TGTGTCATCAGATGGACAGGGCTTCAATCCTTGGTGATGCAATTGACTACCTGAAGGAGC[T/A]CCTGCAGAGGATCAGTGATCTTCACTCGGAGCTCGAGTCTGCTCCCAGCTCTGCTGCACTCGGTGGACCATCGACAGCCAATAGCTTCCTCCCGTCGACGCCCACCCTGCAGCCGTTCC
	Xuos519455	WFS	Xuos519455_WFS	0.000110314	13.1081	519455	180	T/A	5525	chr6R	434208137	434207958	7.85e-87	SECCE6Rv1G0399250.1	Exon	F/I	434206792	434210356	Phenylalanine ammonia-lyase	Phenylalanine ammonia-lyase 8 (PAL8)	GO:0003824 GO:0005737 GO:0006559 GO:0009698 GO:0009800 GO:0016829 GO:0016841 GO:0045548	CATCCACCGTGCTCTTTGAGGCGAATGTTCTCTCCGTCCTTGCTGAGGTCTTGTCTGCCGTGTTCTGTGAGGTGATGAACGGCAAGCCGGAG[T/A]TCACTGACCACTTGACCCACAAGTTGAAGCACCACCCTGGACAGATAGAAGCGGCTGCAATCATGGAGCACATCTTGGAGGGAAGCT
	Xuos613978	WFS	Xuos613978_WFS	0.000111008	15.5367	613978	186	A/G	38356	chr5R	727387866	727387689	4.01e-84	SECCE5Rv1G0354880.1	Exon	T/A	727387655	727389563	Cold acclimation protein	Cold regulated plasma membrane protein; COR413-PM	GO:0016020 GO:0016021	CTGGTGGTAAATACTGACACGGCGGCGATGAAGGTGAGCCACTTGAGGAAGTGGCGGCCGAAGCCGAGGCCGCCGCCGAGGACGATGGCGTGGTTGGCGAGCTTCCGC[A/G]CCGCCAGGCCCAGCTCCCGCAGGTCCGACTCGAGCAGCGCCTGCGCCGCCTCCGACGCGCCGGACGCCG
											727383361	727383203	1.01-53	SECCE5Rv1G0354870.1	Exon	T/A	727383173	727386695	Cold acclimation protein	Cold regulated plasma membrane protein; COR413-PM	GO:0016020 GO:0016021	CTGGTGGTAAATACTGACACGGCGGCGATGAAGGTGAGCCACTTGAGGAAGTGGCGGCCGAAGCCGAGGCCGCCGCCGAGGACGATGGCGTGGTTGGCGAGCTTCCGC[A/G]CCGCCAGGCCCAGCTCCCGCAGGTCCGACTCGAGCAGCGCCTGCGCCGCCTCCGACGCGCCGGACGCCG
	Xuos613978	FLN	Xuos613978_FLN	0.00011835	15.3643	613978	186	A/G	38356	chr5R	727387866	727387689	4.01e-84	SECCE5Rv1G0354880.1	Exon	T/A	727387655	727389563	Cold acclimation protein	Cold regulated plasma membrane protein; COR413-PM	GO:0016020 GO:0016021	CTGGTGGTAAATACTGACACGGCGGCGATGAAGGTGAGCCACTTGAGGAAGTGGCGGCCGAAGCCGAGGCCGCCGCCGAGGACGATGGCGTGGTTGGCGAGCTTCCGC[A/G]CCGCCAGGCCCAGCTCCCGCAGGTCCGACTCGAGCAGCGCCTGCGCCGCCTCCGACGCGCCGGACGCCG
											727383361	727383203	1.01-53	SECCE5Rv1G0354870.1	Exon	T/A	727383173	727386695	Cold acclimation protein	Cold regulated plasma membrane protein; COR413-PM	GO:0016020 GO:0016021	CTGGTGGTAAATACTGACACGGCGGCGATGAAGGTGAGCCACTTGAGGAAGTGGCGGCCGAAGCCGAGGCCGCCGCCGAGGACGATGGCGTGGTTGGCGAGCTTCCGC[A/G]CCGCCAGGCCCAGCTCCCGCAGGTCCGACTCGAGCAGCGCCTGCGCCGCCTCCGACGCGCCGGACGCCG
	Xuos75199	WFS	Xuos75199_WFS	0.000120339	15.3234	75199	180	A/C	3348	chr1R	716317980	716318159	7.85e-87	SECCE1Rv1G0061510.1	Exon	N/T	716318016	716320654	Indole-3-acetic acid-amido synthetase GH3.3	Jasmonic acid-amido synthetase JAR1	GO:0003333 GO:0015171 GO:0016020 GO:0016021	AGAACAGGTTGTAGAGCCAGGACTCTGCCAGCACAAATGACGATCTGTAGCTGCGAGGATACTATCA[A/C]TGAGTTCGAGATGTTGACGTGCGATGCTGCGCGCGTGCAGCTGGATACGCTGAAAAAGATCCTTGAGGCGAATGCCGATGCTGAATACCTGAGACAGTTTGGCCTCGACGGG
	Xuos75199	FLN	Xuos75199_FLN	0.00013281	14.6525	75199	180	A/C	3348	chr1R	716317980	716318159	7.85e-87	SECCE1Rv1G0061510.1	Exon	N/T	716318016	716320654	Indole-3-acetic acid-amido synthetase GH3.3	Jasmonic acid-amido synthetase JAR1	GO:0003333 GO:0015171 GO:0016020 GO:0016021	AGAACAGGTTGTAGAGCCAGGACTCTGCCAGCACAAATGACGATCTGTAGCTGCGAGGATACTATCA[A/C]TGAGTTCGAGATGTTGACGTGCGATGCTGCGCGCGTGCAGCTGGATACGCTGAAAAAGATCCTTGAGGCGAATGCCGATGCTGAATACCTGAGACAGTTTGGCCTCGACGGG
	Xuos76228a	WFS	Xuos76228a_WFS	0.000138675	14.5497	76228a	240	C/G	22361	chr2R	933364022	933364261	2.96e-119	SECCE2Rv1G0140890.1	Exon	Q/E	933362844	933365093	Chalcone synthase	Chalcone synthase 2 (CHS2)	GO:0003824 GO:0008152 GO:0009058 GO:0016740 GO:0016746 GO:0016747	GATGAACAGGCACATGCGAACGAACGAACGCTCACTAACACGTACCTCGGCCGGTGCAGGTGAAAAGTCCCAGATCAGGAAGAGGCACATGCATCTAACGGAG[C/G]AGATCCTCCAGGAGAACCCTGACATGTGCGCCTACATGGCGCCGTCTCTGGACGCGCGTCAGGACATCGTCCTCGCGGAGGTCCCCAAGCTCGGCAAGGCGGCGGCACACAAGGCGATTAAAGAGTGGGGCCAGCC
	Xuos76228b	WFS	Xuos76228b_WFS	0.000144245	13.4324	76228b	240	C/T	22437	chr2R	933364022	933364261	2.96e-119	SECCE2Rv1G0140890.1	Exon	A/V	933362844	933365093	Chalcone synthase	Chalcone synthase 2 (CHS2)	GO:0003824 GO:0008152 GO:0009058 GO:0016740 GO:0016746 GO:0016747	GATGAACAGGCACATGCGAACGAACGAACGCTCACTAACACGTACCTCGGCCGGTGCAGGTGAAAAGTCCCAGATCAGGAAGAGGCACATGCATCTAACGGAGCAGATCCTCCAGGAGAACCCTGACATGTGCGCCTACATGGCGCCGTCTCTGGACGCGCGTCAGGACATCGTCCTCG[C/T]GGAGGTCCCCAAGCTCGGCAAGGCGGCGGCACACAAGGCGATTAAAGAGTGGGGCCAGCC
	Xuos2264	WFS	Xuos2264_WFS	0.000145024	12.5424	2264	180	T/G	12514	chr1R	109131267	109131446	7.85e-87	SECCE1Rv1G0013960.1	Exon	None (G/G)	109129972	109131364	Protein CHUP1, chloroplastic	Chloroplast unusual positioning 1 (CHUP1)	GO:0016020 GO:0016021	ATGAGGCCGCAGATAAAAGAGCCTGCCAGGGGAAAGGCCAAGGGAATGATTATCTTGAGAAGGAGATTCTTGATCTCCTCTGCCTGCTTACT[T/G]CCCATTTAGAAGGTCTCATCATTCCTGCAGTCTCCAGGAAACAAAGCTCTTTAGTAGTATATCTATCTGGCCAGTGCCCCACCCCGT
	Xuos2264	PGH	Xuos2264_PGH	0.000145466	14.4362	2264	180	T/G	12514	chr1R	109131267	109131446	7.85e-87	SECCE1Rv1G0013960.1	Exon	None (G/G)	109129972	109131364	Protein CHUP1, chloroplastic	Chloroplast unusual positioning 1 (CHUP1)	GO:0016020 GO:0016021	ATGAGGCCGCAGATAAAAGAGCCTGCCAGGGGAAAGGCCAAGGGAATGATTATCTTGAGAAGGAGATTCTTGATCTCCTCTGCCTGCTTACT[T/G]CCCATTTAGAAGGTCTCATCATTCCTGCAGTCTCCAGGAAACAAAGCTCTTTAGTAGTATATCTATCTGGCCAGTGCCCCACCCCGT
	Xuos2264	FLN	Xuos2264_FLN	0.000146306	14.8594	2264	180	T/G	12514	chr1R	109131267	109131446	7.85e-87	SECCE1Rv1G0013960.1	Exon	None (G/G)	109129972	109131364	Protein CHUP1, chloroplastic	Chloroplast unusual positioning 1 (CHUP1)	GO:0016020 GO:0016021	ATGAGGCCGCAGATAAAAGAGCCTGCCAGGGGAAAGGCCAAGGGAATGATTATCTTGAGAAGGAGATTCTTGATCTCCTCTGCCTGCTTACT[T/G]CCCATTTAGAAGGTCTCATCATTCCTGCAGTCTCCAGGAAACAAAGCTCTTTAGTAGTATATCTATCTGGCCAGTGCCCCACCCCGT
	Xuos372616	WFS	Xuos372616_WFS	0.000147096	14.8319	372616	180	C/A	14176	chr5R	755939285	755939464	7.85e-87	SECCE5Rv1G0358510.1	Exon	None (A/A)	755938700	755941866	Protein FRIGIDA	5'-3' exoribonuclease 4; FRIGIDA-like 4 (FRL4-like)	GO:0007275 GO:0009908 GO:0030154	TGGGCCTGCGTGCTCATACTGGAGGCGGTCGTGCCCGCGCTGGCCGACCCGGACCCGGAGATCGGGGCGGCGCGGCCCATGGTGCCGCAGGCCGCGCGCGACAGGGCCCGCGCCATGGC[C/A]ACGGAGTGGAAGGAAGCCGCCGAGCGCAAGGGCGGTGTGGAGGGCGCCAAGCCGCCCGAC
2	Xuos370689	WFS	Xuos370689_WFS	0.000155166	13.2715	370689	180	A/G	7268	chr5R	536242435	536242614	7.85e-87	SECCE5Rv1G0331080.1	Exon	None (R/R)	536241537	536244128	Protein WEAK CHLOROPLAST MOVEMENT UNDER BLUE LIGHT 1	WEAK CHLOROPLAST MOVEMENT UNDER BLUE LIGHT 1; WEB1	GO:0008152 GO:0016787	AAGTTCTGCAGGAGCTGTGTAGCACCAGGCGGATCATAGAAGGGCTGAAATTAAGCCTGGAGAAAGCACAAACTGAAGCATTGCAAGCACAGCAAGATGCAGAGCTCGCTGAGATACG[A/G]TACAAAGAGATACAACAGGGTATTGCTCGCAAAGAGAGTGCTGCAGTGAAGGCAGAGATTG
p <0.01	Xuos615123	WFS	Xuos615123_WFS	0.000168429	14.5155	615123	180	T/C	6905	chr5R	823289392	823289213	7.85e-87	SECCE5Rv1G0367690.1	Exon	None (Q/Q)	823288365	823289381	Expansin-like protein	Expansin-like A1 (EXLA1)	GO:0005576	ACCGTCACCCGTCACTTCCACTCCTGCGTGTCGCAGGGGAGGCAGGCTTCTTGGGCGATGGCGGTGATCTGGACGCCGGTGTCGTACACCTCGCCGGCGTGCCA[T/C]TGGCGCGGCAGGACTTCATGTTCGGCATAGACCCATGCCCCGTCGAACCCGCTGGTCACCACCGCCCTCAGCTGC
	Xuos615123	FLN	Xuos615123_FLN	0.000170994	14.053	615123	180	T/C	6905	chr5R	823289392	823289213	7.85e-87	SECCE5Rv1G0367690.1	Exon	None (Q/Q)	823288365	823289381	Expansin-like protein	Expansin-like A1 (EXLA1)	GO:0005576	ACCGTCACCCGTCACTTCCACTCCTGCGTGTCGCAGGGGAGGCAGGCTTCTTGGGCGATGGCGGTGATCTGGACGCCGGTGTCGTACACCTCGCCGGCGTGCCA[T/C]TGGCGCGGCAGGACTTCATGTTCGGCATAGACCCATGCCCCGTCGAACCCGCTGGTCACCACCGCCCTCAGCTGC
	Xuos440326	FLN	Xuos440326_FLN	0.000178249	14.3775	440326	180	C/T	3937	chrUn	78274335	78274156	7.85e-87	SECCEUnv1G0540070.1	Exon	G/S	78274068	78275388	Protein FLOWERING LOCUS T	FLOWERING LOCUS T 1-like; FT5	GO:0004672 GO:0005509 GO:0005524 GO:0006468 GO:0016020 GO:0016021 GO:0016301 GO:0016310 GO:0030247	AAGAAACAATGTTAAAGAGTTAGATGACTGAAGAATCGGTGTATACCGTCCACTTCTCCGGTCAGAAGCTTACCAGGGTGTAGAGAACTCTCATGTCATTGC[C/T]ACCAATATCAACTCGCGGCTTGCTTACAACTGCAGATGGTTTTAGCTCAGCACCTGGCCGAACTAGCCTATTGTTGT
	Xuos527421	WFS	Xuos527421_WFS	0.000189986	14.2086	527421	180	A/G	9943	chr7R	105605404	105605583	7.85e-87	SECCE7Rv1G0469060.1	Exon	None (L/L)	105605077	105606271	Gibberellin 2-beta-dioxygenase	Gibberellin 2-beta-dioxygenase-A11; GA2ox-D11	GO:0016491 GO:0046872 GO:0051213 GO:0055114	CACGGCGACCCAGCGGGAGTCCTTGATGAGCTGCAGGCCCCCGACCTGGTCCTGGCAGAGGATGGTGAGGAAGTCGCTGTCCGTGTGCGGCACCATGCCCA[A/G]GGAGTCCGCCGCGAACGGGCACGCCGGGTACCTATTCAGCCGCAGGAAGCACGTCGTCCCGTCGCACCCTGCCGGGAA
	Xuos527421	PGH	Xuos527421_PGH	0.000198212	11.9005	527421	180	A/G	9943	chr7R	105605404	105605583	7.85e-87	SECCE7Rv1G0469060.1	Exon	None (L/L)	105605077	105606271	Gibberellin 2-beta-dioxygenase	Gibberellin 2-beta-dioxygenase-A11; GA2ox-D11	GO:0016491 GO:0046872 GO:0051213 GO:0055114	CACGGCGACCCAGCGGGAGTCCTTGATGAGCTGCAGGCCCCCGACCTGGTCCTGGCAGAGGATGGTGAGGAAGTCGCTGTCCGTGTGCGGCACCATGCCCA[A/G]GGAGTCCGCCGCGAACGGGCACGCCGGGTACCTATTCAGCCGCAGGAAGCACGTCGTCCCGTCGCACCCTGCCGGGAA
	Xuos271947	WFS	Xuos271947_WFS	0.000198657	11.8959	271947	180	G/C	8702	chr4R	655375479	655375658	7.85e-87	SECCE4Rv1G0256300.1	Exon	D/E	655375435	655376941	UDP-glycosyltransferase	Anthocyanidin 3-O-glucosyltransferase	GO:0008152 GO:0016740 GO:0016758	TGCAGCCGCCGTCGGGCTGGAACGCCTTGCCCACCATGGCCTGCAGCTCCTGCGCCTTGGCCCTCATCCGCTCCCCATC[G/C]TCTCCGCGCAGCAGGGTCGCCACCGCGTTGGCCACGCCGCCGCGCGTCATCGGCCCGTCGAACGCCGTGCCGAAGCCCCACACGCTGGCCACCGACCGCG
	Xuos614178a	WFS	Xuos614178a_WFS	0.000204528	11.8363	614178a	180	C/T	29458	chr3R	150960806	150960985	7.85e-87	SECCE3Rv1G0163720.1	Exon	None (Q/Q)	150958756	150963993	ABC transporter-like family-protein	ABC transporter C family member 8	GO:0000166 GO:0005524 GO:0016020 GO:0016021 GO:0016887 GO:0042626 GO:0055085	GCCTTGAACACGGAATCCATGAAGCCCGAAAAGAACTCCCTCGACGCCTTGAGGCCGAAGTGGGCAGCAACAAGGCTCCTCACATAGGCAAACAGGCAGCTGGCAGTTGTCATCACCGCGTAGACTCCGACGACGATCCCGACGCTGAACCGACGGCT[C/T]TGGATCGTCGCCGCGAGCCAG
	Xuos614178a	LTT	Xuos614178a_LTT	0.000211057	13.9534	614178a	180	C/T	29458	chr3R	150960806	150960985	7.85e-87	SECCE3Rv1G0163720.1	Exon	None (Q/Q)	150958756	150963993	ABC transporter-like family-protein	ABC transporter C family member 8	GO:0000166 GO:0005524 GO:0016020 GO:0016021 GO:0016887 GO:0042626 GO:0055085	GCCTTGAACACGGAATCCATGAAGCCCGAAAAGAACTCCCTCGACGCCTTGAGGCCGAAGTGGGCAGCAACAAGGCTCCTCACATAGGCAAACAGGCAGCTGGCAGTTGTCATCACCGCGTAGACTCCGACGACGATCCCGACGCTGAACCGACGGCT[C/T]TGGATCGTCGCCGCGAGCCAG
	Xuos614178a	FLN	Xuos614178a_FLN	0.000214831	13.9239	614178a	180	C/T	29458	chr3R	150960806	150960985	7.85e-87	SECCE3Rv1G0163720.1	Exon	None (Q/Q)	150958756	150963993	ABC transporter-like family-protein	ABC transporter C family member 8	GO:0000166 GO:0005524 GO:0016020 GO:0016021 GO:0016887 GO:0042626 GO:0055085	GCCTTGAACACGGAATCCATGAAGCCCGAAAAGAACTCCCTCGACGCCTTGAGGCCGAAGTGGGCAGCAACAAGGCTCCTCACATAGGCAAACAGGCAGCTGGCAGTTGTCATCACCGCGTAGACTCCGACGACGATCCCGACGCTGAACCGACGGCT[C/T]TGGATCGTCGCCGCGAGCCAG
	Xuos75046	WFS	Xuos75046_WFS	0.000229768	11.5985	75046	180	T/A	5652	chr1R	716320289	716320468	7.85e-87	SECCE1Rv1G0061510.1	Exon	I/N	716318016	716320654	Indole-3-acetic acid-amido synthetase GH3.3	Jasmonic acid-amido synthetase JAR1	GO:0003333 GO:0015171 GO:0016020 GO:0016021	CTGGAGATCGTGGACTTCACGAGCTACGTGGAGAAGTCGAGTGACCCGAGCCGCTATGTGA[T/A]TTTCTGGGAGCTGAGCTCTGAGGCCACAGACGATGTTCTGAGCGGGTGTGCCAACGCCCTGGACCTGGCATTCCTCGACGCGGGCTACATGGGGTCGAGGAAGATCAAGACCATCGGG
	Xuos75046	FLN	Xuos75046_FLN	0.000238255	12.3314	75046	180	T/A	5652	chr1R	716320289	716320468	7.85e-87	SECCE1Rv1G0061510.1	Exon	I/N	716318016	716320654	Indole-3-acetic acid-amido synthetase GH3.3	Jasmonic acid-amido synthetase JAR1	GO:0003333 GO:0015171 GO:0016020 GO:0016021	CTGGAGATCGTGGACTTCACGAGCTACGTGGAGAAGTCGAGTGACCCGAGCCGCTATGTGA[T/A]TTTCTGGGAGCTGAGCTCTGAGGCCACAGACGATGTTCTGAGCGGGTGTGCCAACGCCCTGGACCTGGCATTCCTCGACGCGGGCTACATGGGGTCGAGGAAGATCAAGACCATCGGG
	Xuos2344	WFS	Xuos2344_WFS	0.000245896	13.5838	2344	180	A/G	9389	chr1R	115094206	115094385	7.85e-87	SECCE1Rv1G0014530.1	Exon	None (Y/Y)	115092463	115096237	Histidine--tRNA ligase	Histidine--tRNA ligase, cytoplasmic-like	GO:0004821 GO:0005524 GO:0005737 GO:0006427 GO:0016874	TATGTTATTCATGGCAACATAACGGGCAAATGGAACAGTCAGATC[A/G]TAGCGCAACGAACAAAGCTCACCACCCTGCAGGTTATTTGATGGTAAGACTTCATTTAAAATATTACTAAGAGTGTAATATAAGGAATATACTGCGACAAAGGACTGACCAAATTGTTGAATACTACTAACAAT
	Xuos76321	WFS	Xuos76321_WFS	0.000255037	13.4956	76321	180	C/G	930	chr6R	832876564	832876743	7.85e-87	SECCE2Rv1G0087410.1	Exon	S/C	225693064	225695073	Zinc finger CCCH domain-containing protein	Zinc finger CCCH domain-containing protein 50	GO:0046872	TTTTGCGCCACCTCCTGGGTCACCATCTGCCGTGAACAATGGCGGAGGTGCTTCTGCGCATTGGCTTCAAGTTAGCAGGCTACGTTCTT[C/G]TTTCAATGCAAGAGACGCGACCGTTGAAGACCTTGGCTTGCTCCTCTATTGGGAGTCACAGTACTCGCCCGTCCGCGCCCGCTTGCCGGC
	Xuos79812	WFS	Xuos79812_WFS	0.000255859	13.104	79812	180	T/G	7525	chr2R	908441047	908440868	7.85e-87	SECCE2Rv1G0135760.1	Exon	K/T	908440728	908444061	Alpha-glucosidase	Alpha-glucosidase, Os06g0675700-like	GO:0003824 GO:0004553 GO:0005975 GO:0008152 GO:0016787 GO:0016798 GO:0030246	GGTGATGAATTAAACTTCCGGATCAGGATGAAGATCAAGCACACTTGCCTTGCAGTTAGGTCGAGCCTCTTGACATCGGGACCGAACTCCGTC[T/G]TCCCGCCTACAAGTTTCAAATTTGCCGATAATACGCTCCGCGTCCCGATGACCGACTCGACGTCATAGCGTGCGCTGCAGTGATGG
	Xuos79812	FLN	Xuos79812_FLN	0.000256226	13.1092	79812	180	T/G	7525	chr2R	908441047	908440868	7.85e-87	SECCE2Rv1G0135760.1	Exon	K/T	908440728	908444061	Alpha-glucosidase	Alpha-glucosidase, Os06g0675700-like	GO:0003824 GO:0004553 GO:0005975 GO:0008152 GO:0016787 GO:0016798 GO:0030246	GGTGATGAATTAAACTTCCGGATCAGGATGAAGATCAAGCACACTTGCCTTGCAGTTAGGTCGAGCCTCTTGACATCGGGACCGAACTCCGTC[T/G]TCCCGCCTACAAGTTTCAAATTTGCCGATAATACGCTCCGCGTCCCGATGACCGACTCGACGTCATAGCGTGCGCTGCAGTGATGG
	Xuos265567	WFS	Xuos265567_WFS	0.000267006	13.385	265567	180	C/T	64300	chr4R	16372251	16372430	7.85e-87	SECCE4Rv1G0217460.1	Intron	-	16370980	16372998	Adenylosuccinate synthetase	Adenylosuccinate synthetase 2, chloroplastic	GO:0000166 GO:0004019 GO:0005525 GO:0006164 GO:0016811 GO:0016874 GO:0044208 GO:0046872	GCGTGTTCTCGTTGAGGATCCCCGACGGAACGAGGTGCAGCGAGAACTTCTTCCCCTCGGAGTTATATATGGTGTGTCCAGCATTGGCTCCACCCTGAGAAGTAATACAAAACACCCC[C/T]ACACGTTATTGAAAAGGTAAAACAGGCATGATCAAATCTTACTGCAGAAAGTAAGTCCATG
	Xuos265567	PGH	Xuos265567_PGH	0.000271779	13.3552	265567	180	C/T	64300	chr4R	16372251	16372430	7.85e-87	SECCE4Rv1G0217460.1	Intron	-	16370980	16372998	Adenylosuccinate synthetase	Adenylosuccinate synthetase 2, chloroplastic	GO:0000166 GO:0004019 GO:0005525 GO:0006164 GO:0016811 GO:0016874 GO:0044208 GO:0046872	GCGTGTTCTCGTTGAGGATCCCCGACGGAACGAGGTGCAGCGAGAACTTCTTCCCCTCGGAGTTATATATGGTGTGTCCAGCATTGGCTCCACCCTGAGAAGTAATACAAAACACCCC[C/T]ACACGTTATTGAAAAGGTAAAACAGGCATGATCAAATCTTACTGCAGAAAGTAAGTCCATG
	Xuos265567	FLN	Xuos265567_FLN	0.00027273	11.2493	265567	180	C/T	64300	chr4R	16372251	16372430	7.85e-87	SECCE4Rv1G0217460.1	Intron	-	16370980	16372998	Adenylosuccinate synthetase	Adenylosuccinate synthetase 2, chloroplastic	GO:0000166 GO:0004019 GO:0005525 GO:0006164 GO:0016811 GO:0016874 GO:0044208 GO:0046872	GCGTGTTCTCGTTGAGGATCCCCGACGGAACGAGGTGCAGCGAGAACTTCTTCCCCTCGGAGTTATATATGGTGTGTCCAGCATTGGCTCCACCCTGAGAAGTAATACAAAACACCCC[C/T]ACACGTTATTGAAAAGGTAAAACAGGCATGATCAAATCTTACTGCAGAAAGTAAGTCCATG
	Xuos265567	LTT	Xuos265567_LTT	0.000274925	12.0195	265567	180	C/T	64300	chr4R	16372251	16372430	7.85e-87	SECCE4Rv1G0217460.1	Intron	-	16370980	16372998	Adenylosuccinate synthetase	Adenylosuccinate synthetase 2, chloroplastic	GO:0000166 GO:0004019 GO:0005525 GO:0006164 GO:0016811 GO:0016874 GO:0044208 GO:0046872	GCGTGTTCTCGTTGAGGATCCCCGACGGAACGAGGTGCAGCGAGAACTTCTTCCCCTCGGAGTTATATATGGTGTGTCCAGCATTGGCTCCACCCTGAGAAGTAATACAAAACACCCC[C/T]ACACGTTATTGAAAAGGTAAAACAGGCATGATCAAATCTTACTGCAGAAAGTAAGTCCATG
	Xuos169940	WFS	Xuos169940_WFS	0.00027619	12.9249	169940	180	C/G	4229	chr3R	954897284	954897105	7.85e-87	SECCE3Rv1G0212300.1	Intron	-	954896990	954899924	Lipase	Probable feruloyl esterase A	GO:0006629 GO:0016787	CAGCAGGTCCCTCCCTCTACCGCCATCTCCCATGATTTGTGCCACTGCCATCTCCCTCTTGGTTAACATTGTT[C/G]GCTACCTTCTCAGGTCTGTGAGCGGCAACAGCATTCAAGACCACATAACCTACCTGGGGGTGAGCCTGCACACGGAGGCCTGGAGCAGCTGCAGGATCGTCATGGA
	Xuos76179	WFS	Xuos76179_WFS	0.000282677	12.879	76179	180	C/T	5664	chr2R	865564352	865564531	7.85e-87	SECCE2Rv1G0128860.1	Exon	None (E/E)	865563451	865568374	Zinc finger CCCH domain-containing protein 30		GO:0046872	TCAACCATACTTCCCTTTTGGTTGCTCTGCATTATTGCAGTGTATGCAGCAGAGGCTGCAGCCAACACATCAGC[C/T]TCAACGCCAGTGGATCCACCAGGCTGCTGTTGTGCAGCAGTAATTGAAGTATTTGACACTTGCAGCGCATTGATGTCTGCAGGGCCATAGTTATCGGACTGATGG
	Xuos76179	LTT	Xuos76179_LTT	0.00028303	13.2446	76179	180	C/T	5664	chr2R	865564352	865564531	7.85e-87	SECCE2Rv1G0128860.1	Exon	None (E/E)	865563451	865568374	Zinc finger CCCH domain-containing protein 30		GO:0046872	TCAACCATACTTCCCTTTTGGTTGCTCTGCATTATTGCAGTGTATGCAGCAGAGGCTGCAGCCAACACATCAGC[C/T]TCAACGCCAGTGGATCCACCAGGCTGCTGTTGTGCAGCAGTAATTGAAGTATTTGACACTTGCAGCGCATTGATGTCTGCAGGGCCATAGTTATCGGACTGATGG
	Xuos643546	WFS	Xuos643546_WFS	0.000286006	11.1528	643546	180	C/G	2997	chr2R	804568836	804569015	7.85e-87	SECCE2Rv1G0121100.1	Exon	None (T/T)	804568858	804571727	Peroxisomal (S)-2-hydroxy-acid oxidase	Peroxisomal (S)-2-hydroxy-acid oxidase; GLO3	GO:0003824 GO:0010181 GO:0016491 GO:0055114	TACTAGTAGGCTGGATGCCAATCTAGAGGCGTGCGCGGCGGACCCTGTCGCCGTCGGTGACGACGTGGGCGCG[C/G]GTGATGTCCCGCAGCGACGCGCACCCGCTGAGCGCCATGGCCAGCTCCAGCTCGTCCCGCAGCATCTGCAGCACCTTCCGCACCCCCGCCTCGCCGTCCACCGCCA
	Xuos643546	FLN	Xuos643546_FLN	0.000297744	13.1353	643546	180	C/G	2997	chr2R	804568836	804569015	7.85e-87	SECCE2Rv1G0121100.1	Exon	None (T/T)	804568858	804571727	Peroxisomal (S)-2-hydroxy-acid oxidase	Peroxisomal (S)-2-hydroxy-acid oxidase; GLO3	GO:0003824 GO:0010181 GO:0016491 GO:0055114	TACTAGTAGGCTGGATGCCAATCTAGAGGCGTGCGCGGCGGACCCTGTCGCCGTCGGTGACGACGTGGGCGCG[C/G]GTGATGTCCCGCAGCGACGCGCACCCGCTGAGCGCCATGGCCAGCTCCAGCTCGTCCCGCAGCATCTGCAGCACCTTCCGCACCCCCGCCTCGCCGTCCACCGCCA
	Xuos403276	WFS	Xuos403276_WFS	0.000314733	11.7259	403276	180	T/C	4363	chr5R	585894735	585894914	7.85e-87									ATCTTTCCCCATCTGAATTAACAGGCCTCCCCCAGGTAAGTGATTTGAGCGAGTTTAATAGGAAAATTCCCCTTCCTATTCCCTCTTTTAACTCCCATTACC[T/C]CAAAACAATCAAGGGATTAAAAGGGCAATTCCTATTTAGCGCTGCAGGCGCCGATTTGTACTGTTTTTCGCTAACTG
	Xuos403276	FLN	Xuos403276_FLN	0.000317897	12.6045	403276	180	T/C	4363	chr5R	585894735	585894914	7.85e-87									ATCTTTCCCCATCTGAATTAACAGGCCTCCCCCAGGTAAGTGATTTGAGCGAGTTTAATAGGAAAATTCCCCTTCCTATTCCCTCTTTTAACTCCCATTACC[T/C]CAAAACAATCAAGGGATTAAAAGGGCAATTCCTATTTAGCGCTGCAGGCGCCGATTTGTACTGTTTTTCGCTAACTG
	Xuos267365	WFS	Xuos267365_WFS	0.000320678	12.9443	267365	180	T/A	14816	chr4R	565232643	565232464	7.85e-87	SECCE4Rv1G0247970.1	Exon	None (A/A)	565231639	565234339	Embryogenesis transmembrane protein-like		GO:0007165 GO:0016020 GO:0016021	AATAACCAGGCTGCCCACATAGAAGTTGGTGTCGGTCTCCCTGCAGCTGCCTGCGGTGTATGAGACGATGAGGCTGATCAG[T/A]GCGACGGCGATGAACCAGTATGCCTCAGTCACACGAGGTTTTCTGTCCAGAAGCACCACGATTATGAGCAACGACGCCACGAAAGCCAGGGTATTGAA
	Xuos369880	FLN	Xuos369880_FLN	0.000324465	12.9286	369880	179	C/T	15770	chr5R	844514710	844514889	7.85e-87	SECCE5Rv1G0370920.1	Intron	-	844504932	844532668	Callose synthase-like protein	Beta 1,3 glucan synthase; callose synthase 9-like	GO:0000148 GO:0003843 GO:0006075 GO:0016020 GO:0016021	TGTGCGCGTGCTTCGGGGGAGTACTCAAAATGTGTGTCAGCCGGACCAGCCATATCAAATGCAGATTCAAGGTCTGGA[C/T]AAGAAAAACATCAGAAAAGGATGCAACATGCATTCAGTTAAGTAGAGGATTTATGCCTGAGAAGGAAGCTGGTAGACATACCTTCAGAATGCATTCTCTCC
	Xuos617869	WFS	Xuos617869_WFS	0.000329942	10.863	617869	180	C/G	11773	chr7R	789269736	789269557	7.85e-87	SECCE7Rv1G0510370.1	Exon	Q/H	789269003	789275230	basic helix-loop-helix (bHLH) DNA-binding superfamily protein	Basic helix-loop-helix 133 (bHLH133)	GO:0003677	GTAAATGATACCTCACGTGGCGAACCGTTGTTTGAGAAGTCCAAGATGTTGTTTCCGAGGGAGATGGTGGAGGTGATGGAGGAAGCTTGCTGCTGCAGGGTGTT[C/G]TGGTAGTGCTCAACACTCCTGGACCATGGAGATGGAGAGGACATTGCCAATTGGAACTCATCTGCAGCTAGGCTG
	Xuos80120	WFS	Xuos80120_WFS	0.000334914	10.8327	80120	180	G/A	2904	chr2R	921680798	921680977	7.85e-87	SECCE2Rv1G0138460.1	Exon	None (I/I)	921678452	921682655	Choline transporter-related family protein	Choline transporter-like protein 2	GO:0016020 GO:0016021	AAGAGAGAGTGGTTCAGCCCCTGGAAGTTTACGAACCTTGAGGACTGCAGATCTGGAATC[G/A]ATGGCCTTGTGGATTGTTTTATCTATAAGCATATTTTGTTCAATGTTTACACCACCCATCTGTTGCCAGTGCGTCAAAGAAACATTGGATGCCCGGGCAATATATTGGCAGCTCCAATA
	Xuos612807	WFS	Xuos612807_WFS	0.000337577	12.8335	612807	180	G/A	4090	chr7R	745747023	745746844	7.85e-87	SECCE7Rv1G0506080.1	Intron	-	745746655	745748400	Glycosyltransferase	Beta-1,2-xylosyltransferase, XYXT1-like	GO:0016020 GO:0016021 GO:0016740 GO:0016757	TTGTAGCAGAAGATCATTGACAGGAGGACGTTGATGATCCCTACCTGCGAGATTGAAGAAGGCCCTCCTCCTGCTGCTATCCATCAAGAGCGACGGAAAG[G/A]GCTTGCCTGCAGATTGAAACAAACCTCAATGTCAAACCTCCATTTCCAGCAGAAGAAGCGACGAACAAGCAATCGTCCA
	Xuos76837	WFS	Xuos76837_WFS	0.000341782	12.7914	76837	132	A/C	4959	chr2R	844232302	844232433	6.12e-61	SECCE2Rv1G0125920.1	Exon	L/R	844232153	844233013	Polynucleotidyl transferase ribonuclease H-like superfamily protein	ERI1 exoribonuclease 2-like	GO:0003676 GO:0016740	CGGCGCCACCGCATGGGGTTACCTGAGGCGATGGGGCCTGCAGGGAGCTGGTAATGCTGAGCTGCACGCCGCGCCGCATCAGCTCCACGAGA[A/C]GCCGCGCCGTGTTACGAGCGTCGTCGAGGCCGCAGTGCG
	Xuos76850	WFS	Xuos76850_WFS	0.000346284	12.7724	76850	180	A/T	32892	chr2R	817543418	817543239	7.85e-87	SECCE2Rv1G0122590.1	Intron	-	817542069	817546318	Calcium-dependent protein kinase	Calcium-dependent protein kinase 13	GO:0004672 GO:0005509 GO:0005524 GO:0006468 GO:0009409 GO:0009414 GO:0016301 GO:0016310 GO:1901002	TGGTCCATATTTTTTGCACAGCACTTCCGGGGCTACATAATATGGGCTTCCAACAACATCGGTGAAAATTTGGCCTGGAGAGAACAGAACAGGAATGAGAAAGGGAGGCATGAGTGTAG[A/T]GTGTATCACAAAGTTTACAGTGAGCATATAAGCGGAAAGGCTCCATTAGATTCTAGAATA
	Xuos113898	PGH	Xuos113898_PGH	0.000346966	10.7612	113898	180	C/T	2802	chr2R	763107638	763107817	7.85e-87	SECCE2Rv1G0116320.1	Exon	G/E	763106064	763109208	Mechanosensitive ion channel	Mechanosensitive ion channel protein 5-like	GO:0016020 GO:0016021 GO:0055085	TTCTGCTTCTGCAGCTGCTTGCTCAGGCGCCCGCTTTTGGGCACCGCAGCGGCGGGCTCCCTTGGCATGGTCGCCGCCTGGAGCTCGTTCGGCATGGCCGC[C/T]CCCGCGCTCTGCAGCCGGTGCACGTCGACCAGCATGCGGCTCTCGTCCACCAGCGGCGGGCCGGAGAGCGTCTCGATG
	Xuos448335	WFS	Xuos448335_WFS	0.00035294	12.7144	448335	139	T/G	10894	chr6R	6989636	6989498	1.04e-64	SECCE6Rv1G0378210.1	Exon	None (S/S)	6988553	6993097	Glycosyltransferase	Alpha-1,3-arabinosyltransferase XAT3-like	GO:0016020 GO:0016021 GO:0016740 GO:0016757	CACCAACGGCACTGCCTTGTCGGTGACCCTCGTCCCGGCAACAAGCAGGAAGGAGCGCCGCGAGTGGACGATCTC[T/G]CCGTACTCAAAAGCGGAGATCGTCGTCGTCAAGAACGTCACTGTGACGCAGCTGCAGGACCGG
	Xuos448335	FLN	Xuos448335_FLN	0.000356348	12.3382	448335	139	T/G	10894	chr6R	6989636	6989498	1.04e-64	SECCE6Rv1G0378210.1	Exon	None (S/S)	6988553	6993097	Glycosyltransferase	Alpha-1,3-arabinosyltransferase XAT3-like	GO:0016020 GO:0016021 GO:0016740 GO:0016757	CACCAACGGCACTGCCTTGTCGGTGACCCTCGTCCCGGCAACAAGCAGGAAGGAGCGCCGCGAGTGGACGATCTC[T/G]CCGTACTCAAAAGCGGAGATCGTCGTCGTCAAGAACGTCACTGTGACGCAGCTGCAGGACCGG
	Xuos176992	WFS	Xuos176992_WFS	0.000359847	12.3074	176992	180	G/A	1875	chr3R	822315461	822315640	7.85e-87	SECCE3Rv1G0197720.1	Exon	None (A/A)	822315385	822316947	HSP20-like chaperones superfamily protein		GO:0007165 GO:0016020 GO:0016021	TTTCCCCTTTTGGGGACCATGATCTCAAGAACTGCAGCAGCCTCATCAAAGCATGCCTCAAGCTTGGCGTCTTCGGGTATACGGGTGGCTAGAGGTATTTCACGGACGAACTCCCCAGGAGGGCAGTGCTCGGGCAT[G/A]GCGTCGGTGAGCTTGAAGACCCTATCATGTCTCCTTATGTAT
	Xuos651130	WFS	Xuos651130_WFS	0.00036465	12.6484	651130	180	T/C	903	chr6R	661987036	661986857	7.85e-87	SECCE6Rv1G0418290.1	Exon	None (S/S)	661986677	661987153	Serine-rich protein		GO:0004871 GO:0004930 GO:0005886 GO:0007165 GO:0007186 GO:0016020 GO:0016021	CCTGCGTGCCCAGTGCCCGCTCCCCATGGGGACGAGCCGCGCCAGCGCGCCGCCCGTGCTCTT[T/C]GAGGTGGATGGCGGGGAGGCGGGCTTGGTGCTGTCGACAGGGGCCGGCTGCTTGCGCTCCTTGTGGTGGCTGCACCGGAACGAGCCCGGGTGGTTCGTCGGGGAGCACATGCAGGA
	Xuos524368	WFS	Xuos524368_WFS	0.000366053	11.3989	524368	180	A/G	3306	chrUn	72921231	72921052	7.85e-87	SECCEUnv1G0538500.1	Exon	None (T/T)	72918594	72921221	Methyltransferase-like	Uncharacterized methyltransferase, chloroplastic; At2g41040-like	GO:0008152 GO:0008168 GO:0009507 GO:0010287 GO:0016740 GO:0032259 GO:0080167	TCAGCTTCAGCTATGGCTTTTGCCCGGAGAACATGATGAATGACCTCTGCACCTTGCTGCTGTAGTTGACAAGGCCACATGATCTGCAAAGGTCTTCCAGCTCTCCTTC[A/G]GTGAAGAAGTTGTAGCTGCTGTTCACTGGCCCAACAATCTGCAGCACATAGCAGAGAAGGTGCATCAGGC
	Xuos417	FLN	Xuos417_FLN	0.00036653	11.3961	417	180	G/A	30525	chr1R	710523333	710523512	7.85e-87	SECCE1Rv1G0060560.1	Intron	-	710520296	710529176	Auxilin-like protein 1		GO:0007165 GO:0016020 GO:0016021 GO:0043531	TTCGTACTGAAATCTGTGAACTATGTGCTGTAATGTTAATCTGGATATGATGCCGATGAAGCTAGTGAGTCACATTACTATGCTGTACTAGTTATATATATCTGTG[G/A]TATCTACCGTCTGTGAGGTGCATCTAGGAGAAACTAGTCTGCAGTTCCTTGTTTTTCGAACATAAATTTATGG
	Xuos417	WFS	Xuos417_WFS	0.000371873	12.5893	417	180	G/A	30525	chr1R	710523333	710523512	7.85e-87	SECCE1Rv1G0060560.1	Intron	-	710520296	710529176	Auxilin-like protein 1		GO:0007165 GO:0016020 GO:0016021 GO:0043531	TTCGTACTGAAATCTGTGAACTATGTGCTGTAATGTTAATCTGGATATGATGCCGATGAAGCTAGTGAGTCACATTACTATGCTGTACTAGTTATATATATCTGTG[G/A]TATCTACCGTCTGTGAGGTGCATCTAGGAGAAACTAGTCTGCAGTTCCTTGTTTTTCGAACATAAATTTATGG
	Xuos417	LTT	Xuos417_LTT	0.00037221	11.3628	417	180	G/A	30525	chr1R	710523333	710523512	7.85e-87	SECCE1Rv1G0060560.1	Intron	-	710520296	710529176	Auxilin-like protein 1		GO:0007165 GO:0016020 GO:0016021 GO:0043531	TTCGTACTGAAATCTGTGAACTATGTGCTGTAATGTTAATCTGGATATGATGCCGATGAAGCTAGTGAGTCACATTACTATGCTGTACTAGTTATATATATCTGTG[G/A]TATCTACCGTCTGTGAGGTGCATCTAGGAGAAACTAGTCTGCAGTTCCTTGTTTTTCGAACATAAATTTATGG
	Xuos169221	PGH	Xuos169221_PGH	0.000375957	11.3412	169221	180	G/C	45488	chr1R	695365736	695365915	7.85e-87									GTGGAGAGCCGTCACGGCGACTGGGTATCTCCGTCGTCCTCTCGCCGCCCTGGCGCCGCTAGCGGTTGTATTTCTATTTCAAGGTATCGAGTGTGTCCTTTATTTAGGAAACCAGACCATGTTTTTGTTAAATAGAACTACCAAAACTGCCCCTGATTA[G/C]AAAATATACTACCGAAAATC
	Xuos169221	FLN	Xuos169221_FLN	0.000378393	12.5598	169221	180	G/C	45488	chr1R	695365736	695365915	7.85e-87									GTGGAGAGCCGTCACGGCGACTGGGTATCTCCGTCGTCCTCTCGCCGCCCTGGCGCCGCTAGCGGTTGTATTTCTATTTCAAGGTATCGAGTGTGTCCTTTATTTAGGAAACCAGACCATGTTTTTGTTAAATAGAACTACCAAAACTGCCCCTGATTA[G/C]AAAATATACTACCGAAAATC
	Xuos76125	PGH	Xuos76125_PGH	0.00038761	12.1426	76125	180	G/A	38136	chr2R	121821999	121822178	7.85e-87	SECCE2Rv1G0079680.1	Exon	None (L/L)	121821599	121822669	Peroxidase	Peroxidase 2-like	GO:0004601 GO:0005576 GO:0006979 GO:0016491 GO:0020037 GO:0042744 GO:0046872 GO:0055114 GO:0098869	GAGAGCACCACGAGGTCGTCCTCGTTCATGTTCTTGGCCTTGAAGTTGTCAACGAGCTCCGTGAGGTTGAAGGAGGGCGGGGG[G/A]AGGAACTGCAGCGTCTCGCTCTCGAGCGACACGCGCCCGTCGAACCGCCCCGCCGGCATCTTGTAGTCAATCATGTAGCCGCTGAGGAAGTAAGCG
	Xuos373302	WFS	Xuos373302_WFS	0.000388892	12.4943	373302	180	T/C	7777	chr6R	561615373	561615552	7.85e-87	SECCE6Rv1G0407680.1	Exon	None (D/D)	561607085	561615592	Enhancer of mRNA-decapping protein 4	Enhancer of mRNA-decapping protein 4 (EDC4)	GO:0003677 GO:0005634 GO:0006351 GO:0006355 GO:0046872	TGGCACCGAGACATCCCGAAAAATTCAGTGGATGACAGATGTTGCTATGGCGATCAATCCGACAGA[T/C]CAAGTCATCGCCATACATGTGAGGCCCATCTTCGAGCAAGTCTACGCCAAATTGGCTCACCACCGGTCGCTCCCCACCACCAGTCCATTAGACAACAGCAATCTCCGCTTGCT
	Xuos368592	WFS	Xuos368592_WFS	0.000390411	12.4729	368592	180	G/A	6827	chr7R	715871719	715871898	7.85e-87									TCTATGACTGATCAGTTAGGATGCTTGGAGGTCACTAATCATACTTCTTTGGTTTTGAAGTGTGGATGTAGCTCTTCCAATTGGGAATTTGAATA[G/A]TAAGAATGTTAGTGCTTCTGTATACATGTCATGCTGCTTCAGTAATACAGAGAAGTTTCTTAGTCACCGAAATCTTGTTTAATT
	Xuos368592	FLN	Xuos368592_FLN	0.000390862	12.4822	368592	180	G/A	6827	chr7R	715871719	715871898	7.85e-87									TCTATGACTGATCAGTTAGGATGCTTGGAGGTCACTAATCATACTTCTTTGGTTTTGAAGTGTGGATGTAGCTCTTCCAATTGGGAATTTGAATA[G/A]TAAGAATGTTAGTGCTTCTGTATACATGTCATGCTGCTTCAGTAATACAGAGAAGTTTCTTAGTCACCGAAATCTTGTTTAATT
	Xuos526956	FLN	Xuos526956_FLN	0.000393934	10.5049	526956	180	A/G	2513	chr7R	767245756	767245577	7.85e-87	SECCE7Rv1G0508010.1	Exon	None (T/T)	767243012	767246117	Inter-alpha-trypsin inhibitor heavy chain H3, putative		GO:0003676 GO:0015074	CTTCGTCATCAACAAGCTCCGACCCAATGACAGACTCTCCATCATCAAGTTCTCCGAGGAGGCCGAGAC[A/G]CTGTGCTCGCTGCTCTCCGTCACCCCCTCCAACAAGGCACGCCTCAACGGCATCGTCGACCGCCTGCAGGTCATCAACCCGACCAACATAAGAGACGGCCTCGAGGCCGG
	Xuos635334	WFS	Xuos635334_WFS	0.000396283	11.2276	635334	180	T/G	7915	chr7R	888050724	888050903	7.85e-87									GACGCGTCTGCCGCCGGACCTGCTCCTCGAGATCTCCGGCCGCCTGTAGAGCATGCCACCAACTTCGTCCGCTTCCATGTCGTCTGCAGGCCATG[T/G]CGCGACGTGGCAGCGTTGCTGACCCGCCCCACGTCTGCCGTGGGTTCTCACGTCATGCAATGGTCTCTTTGTGCACTCGATGGT
	Xuos173426	WFS	Xuos173426_WFS	0.000396958	10.4894	173426	180	C/G	5307	chr3R	910902745	910902924	7.85e-87	SECCE3Rv1G0206760.1	Exon	S/R	910897931	910902858	Protein kinase family protein, putative, expressed	Protein kinase, tyrosine kinase HCK-like	GO:0004672 GO:0005524 GO:0006355 GO:0006468 GO:0016301 GO:0016310	CAAGAACTCCTTGAGAGGCTCCGGGAGCTGCAAAAGCAGTACAACGTTCAGGCGCACACCAAGCGGAAAGAGGCTGGAAAAGTTGCTGGAAATATGAG[C/G]ATCAAAGAAAGCTAGCTTTGTGTTTTAATAGCGATGGATTATGCCTGCAGCCCTGGGGATGGGAGAATATCTAGTACTCCC
	Xuos173426	FLN	Xuos173426_FLN	0.000400981	12.0638	173426	180	C/G	5307	chr3R	910902745	910902924	7.85e-87	SECCE3Rv1G0206760.1	Exon	S/R	910897931	910902858	Protein kinase family protein, putative, expressed	Protein kinase, tyrosine kinase HCK-like	GO:0004672 GO:0005524 GO:0006355 GO:0006468 GO:0016301 GO:0016310	CAAGAACTCCTTGAGAGGCTCCGGGAGCTGCAAAAGCAGTACAACGTTCAGGCGCACACCAAGCGGAAAGAGGCTGGAAAAGTTGCTGGAAATATGAG[C/G]ATCAAAGAAAGCTAGCTTTGTGTTTTAATAGCGATGGATTATGCCTGCAGCCCTGGGGATGGGAGAATATCTAGTACTCCC
	Xuos642015	PGH	Xuos642015_PGH	0.00040165	12.4051	642015	149	G/C	4962	chrUn	429833412	429833560	4.22e-70	SECCEUnv1G0571650.1	5'UTR	-	512111803	512112292	Cysteine protease	Cysteine protease, ervatamin-B-like	GO:0006508 GO:0008233 GO:0008234 GO:0016787	CTAGCTAGGCGCCCGCCTATATAAGCATGAGTTCCGGTGCATGTATTCCAGACAAGGATACAACCTGAGCTAATCAA[G/C]ATGGCTTCCTCCACGCCTTACCTTGTCCTACTCTTGTGCCTCACCACTTTTCTGCAGGCAGCGGCAAATTA
	Xuos642015	WFS	Xuos642015_WFS	0.000403768	11.1872	642015	149	G/C	4962	chrUn	429833412	429833560	4.22e-70	SECCEUnv1G0571650.1	5'UTR	-	512111803	512112292	Cysteine protease	Cysteine protease, ervatamin-B-like	GO:0006508 GO:0008233 GO:0008234 GO:0016787	CTAGCTAGGCGCCCGCCTATATAAGCATGAGTTCCGGTGCATGTATTCCAGACAAGGATACAACCTGAGCTAATCAA[G/C]ATGGCTTCCTCCACGCCTTACCTTGTCCTACTCTTGTGCCTCACCACTTTTCTGCAGGCAGCGGCAAATTA
	Xuos614477	FLN	Xuos614477_FLN	0.000409697	12.006	614477	180	G/C	3214	chr2R	857152975	857153154	7.85e-87	SECCE2Rv1G0127970.1	Exon	None (L/L)	857152709	857153905	Kelch repeat-containing protein	F-box/Kelch repeat-containing protein; At1g30090-like	GO:0004672 GO:0004693 GO:0005524 GO:0005634 GO:0005737 GO:0006468 GO:0016301 GO:0016310 GO:0019912 GO:1904031	GCGCTTCTTTACGCAGCGCAAGGCCATGGGCCTCCGCTCGCCTCTCCTCTTCACGCTGGCCTTCCACCGCTGCACGGGCAAGATCCAGTGGAAGGTGCT[G/C]GACCTGGACCGCCTCGCCTGGCACGCCATCCCCGCCATGCCCTGCCGGGACCGCGCCTGCCCGCGCGGCTTCGGCTGCAT
	Xuos614477	PGH	Xuos614477_PGH	0.000409906	12.0048	614477	180	G/C	3214	chr2R	857152975	857153154	7.85e-87	SECCE2Rv1G0127970.1	Exon	None (L/L)	857152709	857153905	Kelch repeat-containing protein	F-box/Kelch repeat-containing protein; At1g30090-like	GO:0004672 GO:0004693 GO:0005524 GO:0005634 GO:0005737 GO:0006468 GO:0016301 GO:0016310 GO:0019912 GO:1904031	GCGCTTCTTTACGCAGCGCAAGGCCATGGGCCTCCGCTCGCCTCTCCTCTTCACGCTGGCCTTCCACCGCTGCACGGGCAAGATCCAGTGGAAGGTGCT[G/C]GACCTGGACCGCCTCGCCTGGCACGCCATCCCCGCCATGCCCTGCCGGGACCGCGCCTGCCCGCGCGGCTTCGGCTGCAT
	Xuos77478	FLN	Xuos77478_FLN	0.000410934	11.999	77478	180	A/C	11873	chr2R	198638123	198638302	7.85e-87	SECCE2Rv1G0085960.1	Exon	None (S/S)	198637819	198639507	Polyol transporter	Polyol transporter 1	GO:0005215 GO:0016020 GO:0016021 GO:0022857 GO:0055085	AGAGGGACCTGCAGATCACGGACGTGCAGCTGGAGATCATGATGGGCATCCTCAGCGTGTACGCGCTCATCGGGTC[A/C]TTCCTCGGCGCAAGGACGTCCGACTGGGTCGGCCGCCGCGTCACCGTCGTCTTCGCGGCCGCCATCTTCTTCACCGGCTCCTTGCTCATGGGCTTCGCGGTCA
	Xuos169757	FLN	Xuos169757_FLN	0.000412358	10.4127	169757	180	C/T	22516	chr3R	21150463	21150284	7.85e-87	SECCE3Rv1G0148990.1	Exon	None (H/H)	21148979	21150427	Core-2/I-branching beta-1,6-N-acetylglucosaminyltransferase family protein, putative	Glycosyltransferase BRITTLE CULM 10 (BC10)-like	GO:0008375 GO:0016020 GO:0016021 GO:0016740 GO:0016757	TTCTCCCCTAAACGTGTGCCAAGCTAGAGGCATAGCATGGCCAGCAGCACGGCCAAGCCCATGCCAGCCCTCCA[C/T]TCGGGGAGAGGGAGCGTCCTCCCCAATGTGGTCACCATGCTACTGCTCCTCTCCTTCGGCTTCGTCCTCGGCATGGTCTGCACCGCCAACTTCCACGAGTCCTAC
	Xuos169757	PGH	Xuos169757_PGH	0.000416031	11.1227	169757	180	C/T	22516	chr3R	21150463	21150284	7.85e-87	SECCE3Rv1G0148990.1	Exon	None (H/H)	21148979	21150427	Core-2/I-branching beta-1,6-N-acetylglucosaminyltransferase family protein, putative	Glycosyltransferase BRITTLE CULM 10 (BC10)-like	GO:0008375 GO:0016020 GO:0016021 GO:0016740 GO:0016757	TTCTCCCCTAAACGTGTGCCAAGCTAGAGGCATAGCATGGCCAGCAGCACGGCCAAGCCCATGCCAGCCCTCCA[C/T]TCGGGGAGAGGGAGCGTCCTCCCCAATGTGGTCACCATGCTACTGCTCCTCTCCTTCGGCTTCGTCCTCGGCATGGTCTGCACCGCCAACTTCCACGAGTCCTAC
	Xuos720939	FLN	Xuos720939_FLN	0.000419982	12.3104	720939	180	A/C	3186	chr7R	115501721	115501542	7.85e-87	SECCE7Rv1G0470060.1	Intron	-	115500909	115502589	F-box family protein		GO:0004180 GO:0004185 GO:0006508 GO:0008233 GO:0016787	CGCGCCGTCGCCACGCCGTCTACTGGCGGCAATCCCTATATGTGCATTGCCGCGGCGGTTTCATCGTCAGGTA[A/C]GTACATGAACCAATCATCATAGCCCGCCTAGCGACTAATAATTGGCTTGCTAAATTATTATGGCTGCAGGTTGTCGCTGCTGACGGGAAAGTATGTGGTGATCAAA
	Xuos720939	WFS	Xuos720939_WFS	0.000427553	11.0638	720939	180	A/C	3186	chr7R	115501721	115501542	7.85e-87	SECCE7Rv1G0470060.1	Intron	-	115500909	115502589	F-box family protein		GO:0004180 GO:0004185 GO:0006508 GO:0008233 GO:0016787	CGCGCCGTCGCCACGCCGTCTACTGGCGGCAATCCCTATATGTGCATTGCCGCGGCGGTTTCATCGTCAGGTA[A/C]GTACATGAACCAATCATCATAGCCCGCCTAGCGACTAATAATTGGCTTGCTAAATTATTATGGCTGCAGGTTGTCGCTGCTGACGGGAAAGTATGTGGTGATCAAA
	Xuos176122	WFS	Xuos176122_WFS	0.00044418	12.1767	176122	180	A/G	323	chr3R	15240693	15240872	7.85e-87	SECCE3Rv1G0147470.1	Exon	None (L/L)	15239888	15241253	Lecithin-cholesterol acyltransferase-like 1		GO:0006629 GO:0008374 GO:0016740 GO:0016746	AAGTCATAGGGCGCGCCGAAGAGGGTCTCGCCGTCGTGGTACCCCGCTCGCTCCAACGCCTCCACCAGCTTCCCCATGCACA[A/G]CTCCCTGTCACCAAATCAATCGCTGATGATGGTGCTGCAGCAGTTGCGTGATTAATTAATTACTTTACATGTCGGCAGGGTCGTCGGCGAGGAAGCC
	Xuos176122	PGH	Xuos176122_PGH	0.000446455	12.1527	176122	180	A/G	323	chr3R	15240693	15240872	7.85e-87	SECCE3Rv1G0147470.1	Exon	None (L/L)	15239888	15241253	Lecithin-cholesterol acyltransferase-like 1		GO:0006629 GO:0008374 GO:0016740 GO:0016746	AAGTCATAGGGCGCGCCGAAGAGGGTCTCGCCGTCGTGGTACCCCGCTCGCTCCAACGCCTCCACCAGCTTCCCCATGCACA[A/G]CTCCCTGTCACCAAATCAATCGCTGATGATGGTGCTGCAGCAGTTGCGTGATTAATTAATTACTTTACATGTCGGCAGGGTCGTCGGCGAGGAAGCC
	Xuos443878	PGH	Xuos443878_PGH	0.000451532	11.7884	443878	180	T/C	7878	chrUn	78545344	78545523	7.85e-87	SECCEUnv1G0540150.1	Exon	N/S	78543275	78546336	Man1-Src1p-carboxy-terminal domain protein	Inner nuclear membrane protein; HEN2-related	GO:0005639 GO:0005783 GO:0016020 GO:0016021	CTCAACATCTGTCAAGGCATCTAATAACATGTACTGCATTGAGGGCAAAATAGGTTGTGATGACGCATACTTATCATAA[T/C]TCGTCGTTGTCTCCAAGAAGCCATGTGCGCTCTGCAGCACCCTGTCTTTTACAACCTTCATTCCGTCGTCGCTTAGGCGGGCGGCATCCTTGGATAACAG
	Xuos1976	WFS	Xuos1976_WFS	0.000453725	12.1143	1976	180	G/C	1438	chr1R	56623637	56623816	6.89e-75									TGCCGGTTAGGTTCCATGTTCCAATCCCCTACCAGCAAAGAGATGGCCCCTCCCTCTCCTCACCTCACCCCTC[G/C]AGCTCNNNNNNNNNNNTATGTCTTGCTTTGGCTTAAAGTTAAGGCAGGAGCGGGATTAGCACGGGATTAGGTCTAGAGGTGCGTTAATTAAAAGGGAGAATGAGGG
	Xuos455759	FLN	Xuos455759_FLN	0.000470113	10.1491	455759	180	A/C	7492	chr6R	879714590	879714411	7.85e-87	SECCE6Rv1G0452940.1	Intron	-	879714326	879715244	Disease resistance protein RGA2		GO:0043531	TAAAATGCCTGCAGAGGAGGAACAAGAAGTGAGGGATAGGCTTTCCCAACACTTTATCAAATCTGGAGGTAAATTAGCACAAC[A/C]ATTAATTTGTGCTCATTCAAATGTATCTGTATATTTATTTTATTTGTTACCTCCTTTCGATTCCATGTTAATTTCATCTGTTTGGTTAGTGCACAC
	Xuos172463	WFS	Xuos172463_WFS	0.000480213	10.1064	172463	180	C/T	4051	chr3R	622648676	622648855	7.85e-87	SECCE3Rv1G0182130.1	Exon	None (N/N)	622645992	622651404	Zinc finger protein ZPR1		GO:0008270	AACAGTTGAGGCAAATTCTGGCGGGTTACCAAAGGTGCCCCATGGTTCAGTTGGAGCTGTTGCAGGTCGTCGTGCTATTGCTCAGGGAAA[C/T]CCTGATGAAATTGCTGCAGCGCTGTGTAGGTATACAGCTCCAGAAGAGGTATGTCTGTTCAGTTGCCTGGCAATTACATTATCAAGAAT
	Xuos172463	FLN	Xuos172463_FLN	0.000483465	10.0928	172463	180	C/T	4051	chr3R	622648676	622648855	7.85e-87	SECCE3Rv1G0182130.1	Exon	None (N/N)	622645992	622651404	Zinc finger protein ZPR1		GO:0008270	AACAGTTGAGGCAAATTCTGGCGGGTTACCAAAGGTGCCCCATGGTTCAGTTGGAGCTGTTGCAGGTCGTCGTGCTATTGCTCAGGGAAA[C/T]CCTGATGAAATTGCTGCAGCGCTGTGTAGGTATACAGCTCCAGAAGAGGTATGTCTGTTCAGTTGCCTGGCAATTACATTATCAAGAAT
	Xuos97912a	WFS	Xuos97912a_WFS	0.000485434	11.965	97912a	180	A/C	1410	chr4R	796323991	796324170	7.85e-87				796319680	796326390	Transposable element sequence			GTTGACGGCCATGTGACTAGGTGTCTGACGTGTGTGACTGCGCGGTGCGACGGTGGTCGGTAGCCAGTGCTGCAGCTGTTGTGTGCCTC[A/C]GTGGCAGCAACTGGTGGCTTCTCCTCTTTTCAGTGATGCAGAGGGGACGAACTTTAGTTCTAGGCTGAGACGCTGCCCAAGTGTAATTAT
	Xuos177449	WFS	Xuos177449_WFS	0.000487649	11.9426	177449	180	G/C	4659	chr3R	871917891	871918070	7.85e-87									TCAATCCAGCAGGCAGCAGCTAGTTTGCACTTCGTGTTCTGTCGAAAAGCACTCGACTGGCCGCTGCAGGCATG[G/C]ACCTGGGACAAGCACCTCAAGCTCGCGGGCGTCTCGAGCGCAGCTCGCGTTCCTTCTTGGAGGACGCATGCCTCGAAGGAGACCCAAGGCCGCGCCGAGGTCGTC
	Xuos371856	WFS	Xuos371856_WFS	0.000491451	11.5847	371856	180	T/C	5799	chr5R	815325976	815325797	7.85e-87									ATGGCACTGCTGCAGTCTTTTTCTCCTTTGTGTAGATAGTGTGTCCGCACCAGCACACCAACTTGTAGTAGTACTACTTTTGAATTTGGATGATTG[T/C]CATCTTTTGTGCGAATAATTGTTGTGGATTAACGGCCGCTGAACCAGCTTTTCCGGTGGTCACCGCCATCATTGCCCCTGTTC
	Xuos524638	WFS	Xuos524638_WFS	0.000493497	11.5751	524638	180	G/A	29864	chr7R	715871719	715871898	7.85e-87									TCTATGACTGATCAGTTAGGATGCTTGGAGGTCACTAATCATACTTCTTTGGTTTTGAAGTGTGGATGTAGCTCTTCCAATTGGGAATTTGAATA[G/A]TAAGAATGTTAGTGCTTCTGTATACATGTCATGCTGCTTCAGTAATACAGAGAAGTTTCTTAGTCACCGAAATCTTGTTTAATT
	Xuos116364	WFS	Xuos116364_WFS	0.000493526	11.9256	116364	180	T/C	874	chr4R	728139897	728140076	7.85e-87									ATTTCCCGGCCTGTCGCACTAGTACTGAAGTTCTGCCTGAAGACACACATGTACAGGGCTGGATTGATGCCTTGATCGATTCCTCTACAAGAA[T/C]GCACTACTACATGAGCCTACCTTGATCGATTAGATCGATCTCGTCTCGACACACGCACGTAAGATGCAGGACACACGAGCTGCAGT
	Xuos116364	FLN	Xuos116364_FLN	0.000495071	11.5753	116364	180	T/C	874	chr4R	728139897	728140076	7.85e-87									ATTTCCCGGCCTGTCGCACTAGTACTGAAGTTCTGCCTGAAGACACACATGTACAGGGCTGGATTGATGCCTTGATCGATTCCTCTACAAGAA[T/C]GCACTACTACATGAGCCTACCTTGATCGATTAGATCGATCTCGTCTCGACACACGCACGTAAGATGCAGGACACACGAGCTGCAGT
	Xuos116364	LTT	Xuos116364_LTT	0.000497442	11.5567	116364	180	T/C	874	chr4R	728139897	728140076	7.85e-87									ATTTCCCGGCCTGTCGCACTAGTACTGAAGTTCTGCCTGAAGACACACATGTACAGGGCTGGATTGATGCCTTGATCGATTCCTCTACAAGAA[T/C]GCACTACTACATGAGCCTACCTTGATCGATTAGATCGATCTCGTCTCGACACACGCACGTAAGATGCAGGACACACGAGCTGCAGT
	Xuos171101	LTT	Xuos171101_LTT	0.000504404	11.5322	171101	180	A/G	4080	chr3R	281933102	281933281	7.85e-87	SECCE3Rv1G0172020.1	Intron	-	281930960	281944351	Translin family protein		GO:0005634 GO:0043565	GGAAGCGAGATTGGGAGCAGGGGAGGGGATCTGCTGCATGATTCGTCCGTGGTTGCGCACGACGCCGGCGTGGAGGTCGATGGC[A/G]GTGGAAGCATGGAGAATGGCCCTACGGAGTCCGGGGAGTCGGCGTTCAAGCCGGATCCGTGCTCGCCGGGCTGGATTAGGAGGCACAGTGGATCA
	Xuos171101	PGH	Xuos171101_PGH	0.000509523	11.5013	171101	180	A/G	4080	chr3R	281933102	281933281	7.85e-87	SECCE3Rv1G0172020.1	Intron	-	281930960	281944351	Translin family protein		GO:0005634 GO:0043565	GGAAGCGAGATTGGGAGCAGGGGAGGGGATCTGCTGCATGATTCGTCCGTGGTTGCGCACGACGCCGGCGTGGAGGTCGATGGC[A/G]GTGGAAGCATGGAGAATGGCCCTACGGAGTCCGGGGAGTCGGCGTTCAAGCCGGATCCGTGCTCGCCGGGCTGGATTAGGAGGCACAGTGGATCA
	Xuos279729	WFS	Xuos279729_WFS	0.000512551	11.4876	279729	180	G/C	4586	chr4R	759434435	759434614	3.81e-78				759434500	759434621	Transposable element sequence, partial		GO:0003677	ATTTGTATAGTAAGGATGCAAGTGATAGGCATAACACCATGCCCCTTCATCATCATGAAGAAAGGGTACAGTACGAAGCTGGAGGTGTTAAACATATCGTACCGTCTCTCC[G/C]ACTAACTTAGTGTTTCTTCTAGGCAACTCAAAAAGAAGNNNNNNNNCTTAGTCTGCTAGGGCTGGACT
	Xuos279729	LTT	Xuos279729_LTT	0.000513519	11.8311	279729	180	G/C	4586	chr4R	759434435	759434614	3.81e-78				759434500	759434621	Transposable element sequence, partial		GO:0003677	ATTTGTATAGTAAGGATGCAAGTGATAGGCATAACACCATGCCCCTTCATCATCATGAAGAAAGGGTACAGTACGAAGCTGGAGGTGTTAAACATATCGTACCGTCTCTCC[G/C]ACTAACTTAGTGTTTCTTCTAGGCAACTCAAAAAGAAGNNNNNNNNCTTAGTCTGCTAGGGCTGGACT
	Xuos373243	LTT	Xuos373243_LTT	0.000513725	11.8302	373243	180	G/A	724	chr5R	643250505	643250684	7.85e-87									CTCGGTCGTCTCCTTGCATGCATGCAGCTAGCTGCTATCAAACACAACGTGTGCAACTAACAACCCCTAACCGATGCAAGATCAAGACTATGGCTAACAATTTCCCCC[G/A]TAGTCTTGATAAGGCTTGTCATCGGTCGTCGTTGCATGGCCGTCGCACCGAGCCGCCGCAGCCTCCGCCAT
	Xuos373243	WFS	Xuos373243_WFS	0.000514944	9.96632	373243	180	G/A	724	chr5R	643250505	643250684	7.85e-87									CTCGGTCGTCTCCTTGCATGCATGCAGCTAGCTGCTATCAAACACAACGTGTGCAACTAACAACCCCTAACCGATGCAAGATCAAGACTATGGCTAACAATTTCCCCC[G/A]TAGTCTTGATAAGGCTTGTCATCGGTCGTCGTTGCATGGCCGTCGCACCGAGCCGCCGCAGCCTCCGCCAT
	Xuos445239	WFS	Xuos445239_WFS	0.000516387	9.96071	445239	180	C/T	26999	chr6R	733115611	733115790	7.85e-87									GATGTTTTGCGCAGCGAGGCCGCAAAACTGCAGGGGCCGACAATCTTTGGACCAGCTTACGAGGCAGTGCCCTGCCTTGGCAGTGGG[C/T]GATACGCGTGACTAGCTTCAGGATAGTTGGGTTGAGCGCCATGGCGGTCATGATGTGGACTGGCATGGCGCTCAACACATGCCGGACCAGCG
	Xuos445239	LTT	Xuos445239_LTT	0.000516488	10.6577	445239	180	C/T	26999	chr6R	733115611	733115790	7.85e-87									GATGTTTTGCGCAGCGAGGCCGCAAAACTGCAGGGGCCGACAATCTTTGGACCAGCTTACGAGGCAGTGCCCTGCCTTGGCAGTGGG[C/T]GATACGCGTGACTAGCTTCAGGATAGTTGGGTTGAGCGCCATGGCGGTCATGATGTGGACTGGCATGGCGCTCAACACATGCCGGACCAGCG
	Xuos524823	FLN	Xuos524823_FLN	0.000516975	11.4753	524823	180	T/C	34201	chr7R	66852425	66852604	7.85e-87									GACAGAAGCGGTGACTTCATCTTGTACTAATGTCTGCATCTCATCATCAATCCTCTGTCGCGTGACTTGAGAAATTCATG[T/C]TCGTGACAAAGCCCACCTTTTGTTTCTTCTTCGATTCCATGCGCCATACATCCTGTTCTAGATGCGCTTGGACTACTGGTCTGGGAGGTCCATCTGCTG
	Xuos524823	LTT	Xuos524823_LTT	0.000520173	11.4536	524823	180	T/C	34201	chr7R	66852425	66852604	7.85e-87									GACAGAAGCGGTGACTTCATCTTGTACTAATGTCTGCATCTCATCATCAATCCTCTGTCGCGTGACTTGAGAAATTCATG[T/C]TCGTGACAAAGCCCACCTTTTGTTTCTTCTTCGATTCCATGCGCCATACATCCTGTTCTAGATGCGCTTGGACTACTGGTCTGGGAGGTCCATCTGCTG
	Xuos528556	LTT	Xuos528556_LTT	0.000526954	11.4312	528556	180	G/T	8462	chr7R	36717317	36717138	7.85e-87									TGGTTGTGTGTGGAAGGCTTGGCCTTTTTCCTCGTATTTTGTTCCAGTCATGCCACTCTAATTTTTGTAATACCGGTGTTTTGTTTCTAGGTTAGCGTTTCTAACAT[G/T]TTCGGGGTTTATGGGGCCCCCTTAACAGTTTCTTTTTAATAAAACTCTTCCAGCAAAGCACAACTTTGATAT
	Xuos528556	WFS	Xuos528556_WFS	0.000528236	9.91525	528556	180	G/T	8462	chr7R	36717317	36717138	7.85e-87									TGGTTGTGTGTGGAAGGCTTGGCCTTTTTCCTCGTATTTTGTTCCAGTCATGCCACTCTAATTTTTGTAATACCGGTGTTTTGTTTCTAGGTTAGCGTTTCTAACAT[G/T]TTCGGGGTTTATGGGGCCCCCTTAACAGTTTCTTTTTAATAAAACTCTTCCAGCAAAGCACAACTTTGATAT
	Xuos628254	WFS	Xuos628254_WFS	0.00052905	10.6062	628254	180	G/A	7605	chr2R	586360009	586359830	7.85e-87	SECCE2Rv1G0103040.1	Exon	W/Stop	586359549	586360061	Basic blue protein	Plantacyanin; chemocyanin	GO:0001510 GO:0008168 GO:0008171 GO:0008173 GO:0016740 GO:0032259	TTTTCCTGATGCTGCTGCAGGGTGGCGTGGAGCAGGCGGCGGCGGAGCCACGGGAGTGGTACGTCGGCGACCAGAAGGGCTGGACCTTCGGCGTCATGGGGT[G/A]GCCCAACTTCAAGCCCTTCAGGGAAGGCGACGTGCTCGGTACGTTACGTACGTACGGCGCCCTTCGACTCTACTGTG
	Xuos628254	LTT	Xuos628254_LTT	0.00052957	11.4123	628254	180	G/A	7605	chr2R	586360009	586359830	7.85e-87	SECCE2Rv1G0103040.1	Exon	W/Stop	586359549	586360061	Basic blue protein	Plantacyanin; chemocyanin	GO:0001510 GO:0008168 GO:0008171 GO:0008173 GO:0016740 GO:0032259	TTTTCCTGATGCTGCTGCAGGGTGGCGTGGAGCAGGCGGCGGCGGAGCCACGGGAGTGGTACGTCGGCGACCAGAAGGGCTGGACCTTCGGCGTCATGGGGT[G/A]GCCCAACTTCAAGCCCTTCAGGGAAGGCGACGTGCTCGGTACGTTACGTACGTACGGCGCCCTTCGACTCTACTGTG
	Xuos649896	WFS	Xuos649896_WFS	0.000532553	11.4068	649896	180	A/T	842	chr6R	168215151	168214972	7.85e-87									GAATATCTTCAGACTAATCAACAAGGCAAACAAAGGTGGTTGACTCAAGCAGCAGAGAAGC[A/T]GAGAAGGAAAGATTCAGAGAGAAACGCCCAAGTTTGCCTTGGCCATTGTGGTGCCCTGCAGCTGTGGACAGGGCCCACGTTCACACACACCTGCCATAAATCCAAGATGTGGTCTCCA
	Xuos649896	LTT	Xuos649896_LTT	0.000532661	9.89854	649896	180	A/T	842	chr6R	168215151	168214972	7.85e-87									GAATATCTTCAGACTAATCAACAAGGCAAACAAAGGTGGTTGACTCAAGCAGCAGAGAAGC[A/T]GAGAAGGAAAGATTCAGAGAGAAACGCCCAAGTTTGCCTTGGCCATTGTGGTGCCCTGCAGCTGTGGACAGGGCCCACGTTCACACACACCTGCCATAAATCCAAGATGTGGTCTCCA
	Xuos2223	PGH	Xuos2223_PGH	0.000532781	11.7323	2223	180	C/T	16124	chr1R	95364062	95364241	7.85e-87									AAGTGGAACTACACGAGGCGCTCGCTCCATCTCATCGCGTCTCCTGCCGGAGACGAAAAGTTCGGCGACCCCAGCATGTGTGTGTCCGCGTGGGTGGTCGTATGTGTGTTTTTT[C/T]ACATGTTTTCTCGGCTTGGACCAAATAACCGCCGAAAAAGATATACATGTGTACTTCCTTCGTCT
	Xuos444136	WFS	Xuos444136_WFS	0.00053344	9.89561	444136	180	A/G	8172	chr5R	664561709	664561888	3.13e-79									TCACTGTTCATTCTTGCCCTTGAAGCATCATCAAACCCTTCCTTAACTCTAACACTGCAGCGCAACGCAGAAAACTCAAAGTGATAAATCCACAAAGGCAATATATC[A/G]CAACCACATACAAAAAATGAGCTAGTATTNNNNNNNGGAAATTTAGAATAAGGGAGCCAAATAGTTACAGAT
	Xuos444136	FLN	Xuos444136_FLN	0.00053898	10.5663	444136	180	A/G	8172	chr5R	664561709	664561888	3.13e-79									TCACTGTTCATTCTTGCCCTTGAAGCATCATCAAACCCTTCCTTAACTCTAACACTGCAGCGCAACGCAGAAAACTCAAAGTGATAAATCCACAAAGGCAATATATC[A/G]CAACCACATACAAAAAATGAGCTAGTATTNNNNNNNGGAAATTTAGAATAAGGGAGCCAAATAGTTACAGAT
	Xuos612117	WFS	Xuos612117_WFS	0.000542943	9.86025	612117	139	C/T	8812	chr7R	20212880	20212742	1.04e-64									GTGGGATGGTTAGCCAGCTTGAGACGTGGGCGTTTTGCTTGTTTTTGGCAGC[C/T]GTTTGAGCTTGCTACTAATAACAGAAAAGCAGAGAAAAGCTGCAGCTTTCAGTGCGCAGCACAAAAACAACATTGGTCAGACTTGT
	Xuos612117	FLN	Xuos612117_FLN	0.000543932	9.85661	612117	139	C/T	8812	chr7R	20212880	20212742	1.04e-64									GTGGGATGGTTAGCCAGCTTGAGACGTGGGCGTTTTGCTTGTTTTTGGCAGC[C/T]GTTTGAGCTTGCTACTAATAACAGAAAAGCAGAGAAAAGCTGCAGCTTTCAGTGCGCAGCACAAAAACAACATTGGTCAGACTTGT
	Xuos612117	PGH	Xuos612117_PGH	0.000547299	11.6797	612117	139	C/T	8812	chr7R	20212880	20212742	1.04e-64									GTGGGATGGTTAGCCAGCTTGAGACGTGGGCGTTTTGCTTGTTTTTGGCAGC[C/T]GTTTGAGCTTGCTACTAATAACAGAAAAGCAGAGAAAAGCTGCAGCTTTCAGTGCGCAGCACAAAAACAACATTGGTCAGACTTGT
	Xuos368803a	WFS	Xuos368803a_WFS	0.000551279	10.518	368803a	240	G/A	2477	chr4R	694916236	694915997	2.96e-119	SECCE4Rv1G0260340.1	Intron	-	694900345	694917492	Terpene cyclase/mutase family member	Cycloartenol synthase-like; CAS1	GO:0016853 GO:0016866	AACACCTCAGACGGATTGAGAAACTGAACAGTTTTAAAAGGATGTCAGCCGGTAGAAACTCTGTTTGGGAAAAGCT[G/A]AATGTGTACAGAGCCACCCTTACAGTTGTGACTCAAAACTAATTGGCCACTCACCTCCAGCCAGGCATAAGACCTTGTGAGTTCATATGGTGCAAAGCCACCATTTCTGTTCTGCAGACGTACTCAGTTTGTCAGACTCTAAGTATTACAAACACAGTTTAAA
	Xuos368803b	WFS	Xuos368803b_WFS	0.000555235	11.3105	368803b	240	G/C	2542	chr4R	694916236	694915997	2.96e-119	SECCE4Rv1G0260340.1	Exon	A/G	694900345	694917492	Terpene cyclase/mutase family member	Cycloartenol synthase-like; CAS1	GO:0016853 GO:0016866	AACACCTCAGACGGATTGAGAAACTGAACAGTTTTAAAAGGATGTCAGCCGGTAGAAACTCTGTTTGGGAAAAGCTGAATGTGTACAGAGCCACCCTTACAGTTGTGACTCAAAACTAATTGGCCACTCACCTCCAGCCAG[G/C]CATAAGACCTTGTGAGTTCATATGGTGCAAAGCCACCATTTCTGTTCTGCAGACGTACTCAGTTTGTCAGACTCTAAGTATTACAAACACAGTTTAAA
	Xuos368803c	WFS	Xuos368803c_WFS	0.000555732	11.6434	368803c	240	T/C	2585	chr4R	694916236	694915997	2.96e-119	SECCE4Rv1G0260340.1	Exon	T/G	694900345	694917492	Terpene cyclase/mutase family member	Cycloartenol synthase-like; CAS1	GO:0016853 GO:0016866	AACACCTCAGACGGATTGAGAAACTGAACAGTTTTAAAAGGATGTCAGCCGGTAGAAACTCTGTTTGGGAAAAGCTGAATGTGTACAGAGCCACCCTTACAGTTGTGACTCAAAACTAATTGGCCACTCACCTCCAGCCAGGCATAAGACCTTGTGAGTTCATATGGTGCAAAGCCACCATTTC[T/C]GTTCTGCAGACGTACTCAGTTTGTCAGACTCTAAGTATTACAAACACAGTTTAAA
	Xuos76021a	WFS	Xuos76021a_WFS	0.000562739	11.6137	76021a	180	C/T	29108	chr2R	912487260	912487081	7.85e-87									TCTCCCTCCTCCTTCGACCGGACGAGTCAGTGAAGGAAAGAGGGAAAGGATTGCCAGTGCGGCTTCACATTAGACCATGCATGCAACAAAA[C/T]TATCTTCCGCTCACGCTGAACTCTTTGTAATGCTGCTGTTGGCCGACCTCTGCCGTTCAGAGTTCAGCAGTGTTCAGAGTCTGCATGG
	Xuos76021b	WFS	Xuos76021b_WFS	0.00056593	11.5891	76021b	180	C/G	29221	chr2R	912487140	912486961	7.85e-87									AATGCTGCTGTTGGCCGACCTCTGCCGTTCAGAGTTCAGCAGTGTTCAGAGTCTGCATGGACGTGGCAGCGGACCGATTGGTGA[C/G]ACTATCGCTGGCTAACTGCAGCTTCACAACACAACGTGCATGCCACAGGGTCATCCTCGGCTCATCCTCACCCTCTCAACTCCAGTCTACGGCGT
	Xuos268429	LTT	Xuos268429_LTT	0.000567148	9.77297	268429	180	A/G	3350	chr4R	53251087	53250908	7.85e-87	SECCE4Rv1G0222020.1	Intron	-	53247730	53251186	GATA transcription factor	GATA transcription factor 19-like	GO:0003700 GO:0005634 GO:0006355 GO:0008270 GO:0043565	TCGGAGCAGCTGACGCTGGTGTACCAGGGGGAGGTCTACGTCTTCGACCCCGTCCCGCCCCAAAAGGTCGCCCCTTCTGCACC[A/G]TTCGCTTCAATTTTTTCTCCCTTCGGTTTCGTTGAACCGTGTTGACTTTGTCTGCGAGCGCGGGCTCCGAATTGCGCCCAGAAAATATACGTTTAT
	Xuos615371	LTT	Xuos615371_LTT	0.000568835	11.2474	615371	120	A/C	1784	chr4R	35547086	35547205	1.76e-54	SECCE4Rv1G0220120.1	Exon	None (R/R)	35547088	35547783	Zinc finger homeodomain protein	Zinc-finger homeodomain protein 11-like	GO:0003677	CAATGGAGCAGCTGCAGCACCAGCAGGAGCGGGCG[A/C]GGGAGGTGTACAGGGAGTGCCTGCGCAACCACGCGGCGAAGCTGGGCACCTACGCCTCCGACGGCTGCTGCGAGTACACCCCCG
	Xuos175058	LTT	Xuos175058_LTT	0.000569148	11.5868	175058	180	T/A	6448	chr3R	762729300	762729121	7.85e-87	SECCE3Rv1G0192830.1	Exon	None (G/G)	762725458	762729313	Serine/threonine-protein kinase	Receptor-like serine/threonine-protein kinase; SD1-8	GO:0000166 GO:0004672 GO:0004674 GO:0005524 GO:0005886 GO:0006468 GO:0016020 GO:0016021 GO:0016301 GO:0016310 GO:0016740 GO:0048544	ACTGCAGTTTCTGTGAAGCTGATTCCCGTGTGGGTTTGAGATGATTCAGTGTCAGACGTGTTCTTCCCAATGTTTAC[T/A]CCAGGTTCGTTTGGCTCTGGCATTGTTGCATTCTCACTGCTCAACAACATGACAACTGAGGACATCAGTGGCCTGCTCCTAGGATGCACTTGCACACACAGG
	Xuos15541	LTT	Xuos15541_LTT	0.000570389	11.5816	15541	180	G/C	400	chr1R	683302618	683302797	7.85e-87	SECCE1Rv1G0055840.1	Exon	R/G	683302105	683305814	Eukaryotic aspartyl protease family protein	Aspartic proteinase NANA, chloroplast-like	GO:0004190 GO:0006508 GO:0008233 GO:0016787	TGAAGCGGCGCTGTTGTCCGGGCCGAAGGTGAGGTAGCTGGTGGCGTTGCGCGGAGCGAGGTGGTCGACGAGGCAGTAGGAGAAGCGGCCGCCGAAGC[G/C]GGCGGCGGCGCGGGAGGCGAAGGAGATGTTGCTGTTGCCGAGGCTGAGCACGCCGTCGGAGGCCTGGAAGCTCTGGCCGTC
	Xuos270402	LTT	Xuos270402_LTT	0.000570877	11.2391	270402	180	C/G	9648	chr4R	623718588	623718409	7.85e-87	SECCE4Rv1G0253190.1	Exon	None (T/T)	623717438	623719264	Patatin	Patatin-like protein 1	GO:0006629 GO:0008152 GO:0016042 GO:0016787	TCGGAGAGGTGCGCGTTCTTGAGCGGGTCCACCTTGGCCTCGTATGTGTTGAAGATGACCGGCTGCAGGTACTTGATGTCGAACGTCGGGACGATGATGTTGGTGACGGTGTCGGCGAC[C/G]GTCACGTCGTTGGTGAGGCTCTTGATCTTGTCGTGCAGGAACTTGCCGTCGTACTTGGGA
	Xuos614178b	WFS	Xuos614178b_WFS	0.000571096	11.5675	614178b	180	C/T	29458	chr3R	150960866	150961045	7.85e-87	SECCE3Rv1G0163720.1	Exon	None (Q/Q)	150958756	150963993	ABC transporter-like family-protein	ABC transporter C family member 8	GO:0000166 GO:0005524 GO:0016020 GO:0016021 GO:0016887 GO:0042626 GO:0055085	TGGGCAGCAACAAGGCTCCTCACATAGGCAAACAGGCAGCTGGCAGTTGTCATCACCGCGTAGACTCCGACGACGATCCCGACGCTGAACCGACGGCT[C/T]TGGATCGTCGCCGCGAGCCAGTAAGTCGCGAGGTACTGCAGGGCGACGAACACGCACTGTGTGAGCACTATGAGGACGAGG
	Xuos508	FLN	Xuos508_FLN	0.000575159	11.2219	508	180	T/G	34707	chr1R	625029071	625028892	7.85e-87				625021858	625036107	Transposable element sequence			CACATGTAGTGCTCATCTTACCTGATGCTTCTGTTCTCTCTGCTTGCTATTTAATTCGCAAACGATCAAGTGAGTTTATATGAATG[T/G]GATCTTTACTTTTGGTCTTTCTTTCCTTCCTTCTATTCATCTGTTCAAACTCTGTTTTTGTACTGCAGATGTCCAACGGAAATATCAGCCTTC
	Xuos371525	FLN	Xuos371525_FLN	0.000575269	9.74454	371525	180	C/A	7023	chr5R	39693370	39693549	7.85e-87									CGGGATATACCACAACGACTCATCGCCGGCGTTCAACGTCACGCTGCACGCCCGGAGCACCTACAAGCACAGCTTCTGCAGCAACGAC[C/A]GAGGCGGCGAGGTGCAGGCGCTCTACTCGGGCATCACCGTCGCCATGGGCCGCGTGCCGCCCTTCTGCGTGGAGCCCAAAGGGTCGATCGC
	Xuos621712	FLN	Xuos621712_FLN	0.000582141	11.1942	621712	180	T/C	1505	chr3R	13491047	13490868	7.85e-87									CAGCCAGCAATGGGGCAGTGGCATGGGGCGTGGAGGCAGGACTCTTCATGGGCCAGCTTCTCCGTCAACCGGATCGTCTCGGTGCACCCGTGCTCCTGGAACGAGCA[T/C]GGCATGGTGAGGCCGCCGAGGATGCGCCCCCAAGCCTGGCAGCCGGTGCGCTCCAGGGCACACAAGCCGCAA
	Xuos620480	PGH	Xuos620480_PGH	0.000586252	9.70673	620480	180	G/C	13015	chr7R	451157339	451157160	7.85e-87									CAAATTAAGGGCAGACAAGACATTGACAGGTTTGCAAGCGGCCGCGCGCTGACGCTGGCACTGGACGACCTTGCGAGCTTGCAGCTGCAGAGCGACCTGTGCTGTTAGCTACCTCAG[G/C]TCCCAAGGGAGACGCTGAGCATCTTGCGGCATGCGCTCCCAAGGCTGAGCGGATGAATGTTA
	Xuos263761	FLN	Xuos263761_FLN	0.000600688	10.3344	263761	180	A/T	547	chr3R	681985811	681985632	7.85e-87									ATGTACATAGAGTCTTTGTGACAGAAGGAGCGATATATGGTCTTCGTACTGCAGACTGCTAGGACA[A/T]TGGTTCTCACCGCTGCTATGATCTACCACTACAATTCATGGTCCATGAAAAAGAGAAGTTGTACATGCAACCAAGGAACGCACTTACAGAGGAATACACATAATTGTTATGCA
	Xuos622779	WFS	Xuos622779_WFS	0.000601536	11.1187	622779	180	C/T	12532	chr2R	14766461	14766640	7.85e-87				14760178	14767243	Transposable element sequence			GCCAGCTAGGACACCAACTGAATAATGACGTGGATCAAATCAACGATCGATATTAATTCGCCATCAGAAACTTCGGTGCGCCGAAAGCGAATTAGCTCAT[C/T]TCTCATTGTCTCGCTTCACTGCGCCCGCCGGCCACCCTTCTTTCTTCTTCTGCGCTTGCAGACAGATCGGCCGGTCGAG
	Xuos622779	FLN	Xuos622779_FLN	0.000609687	11.0878	622779	180	C/T	12532	chr2R	14766461	14766640	7.85e-87				14760178	14767243	Transposable element sequence			GCCAGCTAGGACACCAACTGAATAATGACGTGGATCAAATCAACGATCGATATTAATTCGCCATCAGAAACTTCGGTGCGCCGAAAGCGAATTAGCTCAT[C/T]TCTCATTGTCTCGCTTCACTGCGCCCGCCGGCCACCCTTCTTTCTTCTTCTGCGCTTGCAGACAGATCGGCCGGTCGAG
	Xuos622779	PGH	Xuos622779_PGH	0.000610875	10.2984	622779	180	C/T	12532	chr2R	14766461	14766640	7.85e-87				14760178	14767243	Transposable element sequence			GCCAGCTAGGACACCAACTGAATAATGACGTGGATCAAATCAACGATCGATATTAATTCGCCATCAGAAACTTCGGTGCGCCGAAAGCGAATTAGCTCAT[C/T]TCTCATTGTCTCGCTTCACTGCGCCCGCCGGCCACCCTTCTTTCTTCTTCTGCGCTTGCAGACAGATCGGCCGGTCGAG
	Xuos628639	WFS	Xuos628639_WFS	0.000611245	11.0819	628639	180	C/T	1505	chr5R	571246726	571246905	7.85e-87									GATCCGGGGGAGACGAATCCCTCTCGCTCTCGAAAGATCCGCTCGTTCAATCGCGGCATCCCGTTCTTGTGCTAATTTTCGCCCGATCGATC[C/T]GCCGATCCGCGTTTGCTTCTGCAGTTCCGCGCCGGCTTTTCTTGTTGCGATTACTGTTATTATTTGTTTGCCTGTTCTTTTTCTTCT
	Xuos628639	FLN	Xuos628639_FLN	0.000612333	10.2933	628639	180	C/T	1505	chr5R	571246726	571246905	7.85e-87									GATCCGGGGGAGACGAATCCCTCTCGCTCTCGAAAGATCCGCTCGTTCAATCGCGGCATCCCGTTCTTGTGCTAATTTTCGCCCGATCGATC[C/T]GCCGATCCGCGTTTGCTTCTGCAGTTCCGCGCCGGCTTTTCTTGTTGCGATTACTGTTATTATTTGTTTGCCTGTTCTTTTTCTTCT
	Xuos681940	WFS	Xuos681940_WFS	0.000615157	10.2835	681940	180	A/G	181	chr1R	581853499	581853678	7.85e-87									CCTTCCATCTTCCTCGCTGCAGCAGTCCACACCCCCTGGAACCATTAAAGACGACAAAGC[A/G]CCCATAATGAAGGGGAGGACAAAAACAATCTGGACGCAATGGTAGGGGATCTTCGCCGCAGGAGATTAGCGATGTCGATCCGTCGATCTGGAAGGAGGGTAGCGCAGCAGCAGCGGGGG
	Xuos273470	FLN	Xuos273470_FLN	0.000617592	11.0654	273470	180	T/C	457	chr4R	791680399	791680220	7.85e-87									CAAAATTTTCGGCTCATTTTGAGTTCCTAGCCTGACCCATGGTCTAGTGTAGGGCGCACATGTGACCCGAGGTATAAAAGTCTCTGCAGAAGCCTT[T/C]CAACCCTAAATTTTGACCTTGCGCCGCTCCGCTCCTCTATACAGCCTGGCGGCAGTTGCTGTCGACGCAAGCCAAGGGAGACG
	Xuos2035	FLN	Xuos2035_FLN	0.000621571	11.0434	2035	180	G/C	8623	chr1R	428622519	428622698	7.85e-87	SECCE1Rv1G0030520.1	Exon	None (G/G)	428622051	428624476	Urea-proton symporter DUR3		GO:0015204 GO:0016020 GO:0016021 GO:0022857 GO:0055085 GO:0071918	CCATCCTGCAGAGCTCCAACGTGGCGTGGCAGTACGGCGTGAGCGGGCCCTTCTGGTACGCCAGCGGCGCCACCGTGCAGGTGCTCCTCTTCGG[G/C]GTCATGGCCATCGAGATCAAGCGGAAGGCGCCCAACGCGCACACCGTCTGCGAGATCGTCAGGGCCCGGTGGGGCGCCCGCGCGC
	Xuos178991	PGH	Xuos178991_PGH	0.000627349	11.345	178991	180	A/G	651	chr2R	782781323	782781502	7.85e-87									AAACCTGGAAGTAGCAGCCGCTTCGTCCACGATCCACACGCAGCGTCGCTCCTCCAAAGAACCTAAAAGAAGAAGAGAAGATGCAGCTCTACAAACCAGCTGCAGAGTT[A/G]AGTAATGTGACGCCAAAGACATGTCCCAGCAATATAAAATACGTTATTCATCAGCATGTTACATCTGGCC
	Xuos619527	FLN	Xuos619527_FLN	0.000629414	10.2346	619527	180	C/T	14917	chr2R	136752763	136752584	7.85e-87	SECCE2Rv1G0081160.1	Intron	-	136752260	136757676	Histone acetyltransferase	MYST histone acetyltransferase	GO:0004402 GO:0005634 GO:0006355 GO:0016573	TAGAAATGTGTGATTGTACTGCAAAATTTGACCAGGAGAACGACCACCCCCACCCAACACTAAATCAAGCCTGCAGATCACTTCATCACTAGAACCCC[C/T]TCGGATCACACAGCCAATAAACTCAATTAAACGCTAAATCCAAGATTCCCCAACCTGAAGCGCCGTAGACCTAACCCTAGA
	Xuos619527	LTT	Xuos619527_LTT	0.000632076	9.55644	619527	180	C/T	14917	chr2R	136752763	136752584	7.85e-87	SECCE2Rv1G0081160.1	Intron	-	136752260	136757676	Histone acetyltransferase	MYST histone acetyltransferase	GO:0004402 GO:0005634 GO:0006355 GO:0016573	TAGAAATGTGTGATTGTACTGCAAAATTTGACCAGGAGAACGACCACCCCCACCCAACACTAAATCAAGCCTGCAGATCACTTCATCACTAGAACCCC[C/T]TCGGATCACACAGCCAATAAACTCAATTAAACGCTAAATCCAAGATTCCCCAACCTGAAGCGCCGTAGACCTAACCCTAGA
	Xuos614336	FLN	Xuos614336_FLN	0.000637614	10.992	614336	180	A/T	9282	chr3R	34430518	34430339	7.85e-87									TGACAAACCAGCAAGATGATATTTTAATTCTTTGGCGGCCAAATTAACTATCTAAAGAAATTTCTAAAGGTAATAAGCAACTTGCGAAA[A/T]TCTCATTGCCGTGTACTGCAGATACAACTTATAATGTAAGTATTTCTAAAAGATTATTCTTTAATGATGCAGTTCATAGGCGTTGGTGTG
	Xuos526162	LTT	Xuos526162_LTT	0.00064004	10.9761	526162	180	A/G	8610	chr7R	132145960	132145781	7.85e-87									AGTTTCCCGGTCTCTTTCCTTCTAGTTCTAGATGCCCGCCCGATGGCTGGAAATATGTACTACTAGGACCAGAAAGTTTGACTTGCC[A/G]TGCATGCTGACTAGTCGTCATCGTGGCCGTCGGAAGGTTGTACTACGTGCTCCTGTCTTTCTTTCCTTTCATGCATGCCTATATATGCTTTG
	Xuos526162	PGH	Xuos526162_PGH	0.000640409	11.3072	526162	180	A/G	8610	chr7R	132145960	132145781	7.85e-87									AGTTTCCCGGTCTCTTTCCTTCTAGTTCTAGATGCCCGCCCGATGGCTGGAAATATGTACTACTAGGACCAGAAAGTTTGACTTGCC[A/G]TGCATGCTGACTAGTCGTCATCGTGGCCGTCGGAAGGTTGTACTACGTGCTCCTGTCTTTCTTTCCTTTCATGCATGCCTATATATGCTTTG
	Xuos535065	PGH	Xuos535065_PGH	0.000641918	10.1926	535065	180	A/C	3387	chr7R	856593558	856593379	1.42e-83	SECCE7Rv1G0517880.1	Intron	-	856592445	856595445	Phosphoglycerate mutase family protein		GO:0003824 GO:0006527 GO:0008295 GO:0008792 GO:0016829 GO:0016831	AGTAGACTTGCAGGGGTGCTGTCTTCTGCAGACGTGGAGTTTCATGGGTACTTGTACTTGCATTATTATTGGAATCCAAATGATAT[A/C]TATTTCTTTATTCATGTTCTGTTACATGTATTTGGTGTTATACTATTACCGAAGCATATACTCCCTCCGTCCGAAAANNNTTGTCATTAAAAT
	Xuos535065	LTT	Xuos535065_LTT	0.000642568	10.9671	535065	180	A/C	3387	chr7R	856593558	856593379	1.42e-83	SECCE7Rv1G0517880.1	Intron	-	856592445	856595445	Phosphoglycerate mutase family protein		GO:0003824 GO:0006527 GO:0008295 GO:0008792 GO:0016829 GO:0016831	AGTAGACTTGCAGGGGTGCTGTCTTCTGCAGACGTGGAGTTTCATGGGTACTTGTACTTGCATTATTATTGGAATCCAAATGATAT[A/C]TATTTCTTTATTCATGTTCTGTTACATGTATTTGGTGTTATACTATTACCGAAGCATATACTCCCTCCGTCCGAAAANNNTTGTCATTAAAAT
	Xuos402617	PGH	Xuos402617_PGH	0.000643204	10.972	402617	180	C/T	7685	chr5R	539107921	539108100	7.85e-87									AATTCGTGCAAGCTCAAAAGTACGGAGGCGTACAGCAGTCGATTAAAGCATTAAACATGCCCATGTGGG[C/T]GTGAACATTTTTGACAAGCCAAGGAGTACTGCAGCGCGTGCGCCCCATTCCGATCCAAAAGGGGCGTCGCAGCACCACACCATGATCGCACGCCATGATGGGCCGCGTCG
	Xuos402617	WFS	Xuos402617_WFS	0.000643503	9.5207	402617	180	C/T	7685	chr5R	539107921	539108100	7.85e-87									AATTCGTGCAAGCTCAAAAGTACGGAGGCGTACAGCAGTCGATTAAAGCATTAAACATGCCCATGTGGG[C/T]GTGAACATTTTTGACAAGCCAAGGAGTACTGCAGCGCGTGCGCCCCATTCCGATCCAAAAGGGGCGTCGCAGCACCACACCATGATCGCACGCCATGATGGGCCGCGTCG
	Xuos402617	LTT	Xuos402617_LTT	0.000647021	10.1757	402617	180	C/T	7685	chr5R	539107921	539108100	7.85e-87									AATTCGTGCAAGCTCAAAAGTACGGAGGCGTACAGCAGTCGATTAAAGCATTAAACATGCCCATGTGGG[C/T]GTGAACATTTTTGACAAGCCAAGGAGTACTGCAGCGCGTGCGCCCCATTCCGATCCAAAAGGGGCGTCGCAGCACCACACCATGATCGCACGCCATGATGGGCCGCGTCG
	Xuos378210	FLN	Xuos378210_FLN	0.000647273	10.9503	378210	180	G/A	7586	chr5R	852194294	852194473	7.85e-87									GTCGCCGTCGCACGTACAGTGCCACCATTGCAATAAATCAATGGGCAACGTGGAGAATATGCAGGACAGCTTGAGTCGTCGCGATCGAGGGTGCAGTAGCACGTG[G/A]ACGTACGTACGCGACAGCTGCAGCTTGGCCCGGCCGAGCGCCTAGTTTGCCAATTTGAGCGGTGTGCCGACAGA
	Xuos525098	FLN	Xuos525098_FLN	0.000648946	11.2759	525098	180	A/G	29097	chr7R	341212530	341212351	7.85e-87									AGTGTTGACGAGAAGGTCATGGCCAACTGGTTCCCCACGGCTCTCAAAGACAGTGCTCGTTCAAGGCTCCTGAACCTCCC[A/G]AAGGAGTCGATCTCCTCCTGGGGTGAGCTGCGCGAACGTTTCACTTCCAACTTCGAAGGGACTCGCGACCGTGGCCCGGCGGTGGATAACCTGCGGTGG
	Xuos175521	FLN	Xuos175521_FLN	0.000651364	11.2671	175521	180	T/C	4259	chr3R	851111252	851111073	7.85e-87									AGTGCCGGCTCGTCTCAGCGTATTCATTGGGGTAAATTTTCACTGTACGTCTACGTGTACGCGTTCTGTTGCAGGATAATACTGTTCCTGCAGGCCACTCCTGGATCGGTCGGTCGA[T/C]GATCGATTCATTAGAGGTTCTGATTTATGGCGCAACAGGAGCACTTTAGAGCAAGTAGCAAG
	Xuos78854	FLN	Xuos78854_FLN	0.000656286	10.9186	78854	180	C/T	10386	chr2R	943012613	943012792	7.85e-87	SECCE2Rv1G0142830.1	Exon	None (P/P)	943011334	943013504	RING/FYVE/PHD zinc finger superfamily protein		GO:0000166 GO:0004672 GO:0004674 GO:0005524 GO:0006468 GO:0016020 GO:0016021 GO:0016301 GO:0016310 GO:0016740	TGGCAACGAAAGCTCCGGTACTCCCGACAGTCGGCCCCCCGTGTGCTGGCCCCCAAGCCGAAACACTATAGTCTGCAGAGTTGTTGCTCGGGCTAAC[C/T]GGCACCTCTTCGCTGTTGTTGCTGTTGTGCCTCTGACTCTGAGAAAACACGAAATGCGTGTTGTGAGGGTTGAACCATGACG
	Xuos169117	PGH	Xuos169117_PGH	0.000668272	10.8841	169117	180	A/G	63961	chr3R	41812690	41812511	7.85e-87									TCCTACCCTACGATTGCGTGTGCCGCCGGGATCCAAGTGGCCTCGGCTGCCCCGACCTCTGCAGCCAGTCTATGGCGCGGACGTCATCGCTCCTGGGCAAGGACTAAAAGCAGCAC[A/G]CCCCATGAGCTCGTCGTTGACCTCTAGCGAGGGGCACCATGGGAGGCTGCAGGTAGGGTCGGC
	Xuos524545	WFS	Xuos524545_WFS	0.00066912	11.1927	524545	180	G/A	41657	chr7R	549121854	549121675	1.85e-69									ATCAACCGCATGCATTTGATTATCCTATCTCAAGTACGTCTCTTGGATGTTCTCTCTTTGTTCT[G/A]TTTAGGGNNNNNNNNGGTCCCCTCTTCTGCAGAAACAGCNNNNNNNNCATAGTTTTTGGAATATACTGCAGTTTACAAAAGCTCTATTTTTGCTTCATCCAAACATCTCACAGTA
	Xuos524545	PGH	Xuos524545_PGH	0.0006693	10.8735	524545	180	G/A	41657	chr7R	549121854	549121675	1.85e-69									ATCAACCGCATGCATTTGATTATCCTATCTCAAGTACGTCTCTTGGATGTTCTCTCTTTGTTCT[G/A]TTTAGGGNNNNNNNNGGTCCCCTCTTCTGCAGAAACAGCNNNNNNNNCATAGTTTTTGGAATATACTGCAGTTTACAAAAGCTCTATTTTTGCTTCATCCAAACATCTCACAGTA
	Xuos543605	FLN	Xuos543605_FLN	0.000677973	11.1616	543605	180	T/C	65	chr1R	672010036	672009857	7.85e-87				625021858	625036107	Transposable element sequence			CGTCCTCGTTTCCGCTTCCTAGACAGGGGGCCTCATTAAACTACTTTGGCTGAACCGTCCCGCC[T/C]CTACGAAGTTAAATATTAATTTTTCTGCAGTCATTGATGGCTGAGGCCCATAGGAATTGTGCTACAGCTGATATACGCTGCGTCAGATCAATCAATAAAGCGCAGCGACAGGCGG
	Xuos623978	WFS	Xuos623978_WFS	0.000678808	10.0734	623978	180	T/G	6249	chr2R	816557236	816557057	7.85e-87									TTAAGGGTGCAAGCATCGCAGGCTGCCTGCAGTCCCCTCAAGGCCGCCCCGCTAAACACATC[T/G]TAAGTGGGCTCCGCAGCCGAACGCAAATTTTAAGCGGGTTTATGTGGGTGTCCGGCAATGCACGCAATTGCTGCACCACTGCTTCCGTGGCTGCAGCCGAGCTGGCTGTTCACGCTG
	Xuos623978	PGH	Xuos623978_PGH	0.000679681	10.8453	623978	180	T/G	6249	chr2R	816557236	816557057	7.85e-87									TTAAGGGTGCAAGCATCGCAGGCTGCCTGCAGTCCCCTCAAGGCCGCCCCGCTAAACACATC[T/G]TAAGTGGGCTCCGCAGCCGAACGCAAATTTTAAGCGGGTTTATGTGGGTGTCCGGCAATGCACGCAATTGCTGCACCACTGCTTCCGTGGCTGCAGCCGAGCTGGCTGTTCACGCTG
	Xuos5492	FLN	Xuos5492_FLN	0.000695738	11.1006	5492	180	T/C	262	chr1R	49949730	49949551	3.13e-79									TCATGGCCTTGCCATATTCTTTATTTCAGATCTGAGCTTATTTCCTCCTCCACGCTAGACCTCT[T/C]CGGCCATGTAGCAGCTGCCTTCTCCTAGTGCAGATCACTAGACCGCAGCCCTGCCTGCAGGTGTGATANNNNNNNCCCCATAAGAAACGATTAAATATCTTATGAGTACCTTGTC
	Xuos282256	PGH	Xuos282256_PGH	0.000700212	10.7699	282256	180	A/G	81	chr4R	797263763	797263584	7.85e-87	SECCE4Rv1G0276200.1	Exon	None (E/E)	797263248	797268247	Cytochrome P450	4-hydroxyphenylacetaldehyde oxime monooxygenase	GO:0004497 GO:0005506 GO:0016020 GO:0016021 GO:0016491 GO:0016705 GO:0020037 GO:0046872 GO:0055114	AGGGCTATCGGAAGCAAGACAGAGCTCCTGCAGCATGACGACATGCCCAAGCTCAAATACCTGAAGATGGTGGTGAAGGA[A/G]ACACTGCGGCTTCATCCCCCAGCGACGTTGCTCGTCCCAAGGGAGACCACGGGGCCGATTCAGGTCGCAGGATACGACATCCCAGCCAAGACAAAGATC
	Xuos13744	PGH	Xuos13744_PGH	0.000701987	9.34736	13744	180	G/A	1475	chr1R	115176649	115176470	7.85e-87	SECCE1Rv1G0014540.1	5'UTR	-	115176582	115177553	Desiccation-related protein PCC13-62		GO:0004821 GO:0005524 GO:0005737 GO:0006427 GO:0016874	GCGAGCGCGAAGACCTGCAGGCTCGCGGCCAGCAGCTGCAGCAGGAAGGCGCCGTGCGCGCGAGCCATG[G/A]CCAGGGAGGACGGAGCTCTGCTGGTGAGAGCTCGCGTGCTTGGCTCTGCTCTGCTCGTGCTTGTCCGTGTATTTGTGCTGCGGGCTGGGGGTCTGGTAATGGTTAGCGTG
	Xuos76141	FLN	Xuos76141_FLN	0.000706066	10.7508	76141	180	C/G	7851	chr2R	802606257	802606078	7.85e-87									TTATGTCTTTGGTTGATCAGCGTAACCTCCTAGGTAGTTGTGCTCCTAGGTGACGCGAGCAGCTTACGCCCTGTATTTGCCAACTATTTATCCTTGCTTGAT[C/G]TTGCTGCGGATGAAATTGACCACATAGCGCTGTTCTGCTAGCATTAGTTTTTCTAGAACTTGCCGTAATTAGTTGCA
	Xuos615718	FLN	Xuos615718_FLN	0.000706989	10.7478	615718	180	G/A	7846	chr2R	678939156	678938977	7.85e-87	SECCE2Rv1G0109620.1	Intron	-	chr2R:678936105..678939564		6,7-dimethyl-8-ribityllumazine synthase	6,7-dimethyl-8-ribityllumazine synthase, chloroplastic	GO:0000906 GO:0009231 GO:0009349 GO:0016740	ATAACTAGAAATAGTATCACCGGAGATAAAACTTGTACTGAACTAAGGTTAATAGAATCTTGGCCATGAACAAAACTTATAACTAGAAATAAAAAGAATCACTGGA[G/A]ACAACGACACTACCAGCAGGATTAATAGAGGGAAATACTTGGCAAATAGAACCACTAGTTTCCTGTTTTTCAA
	Xuos618539	PGH	Xuos618539_PGH	0.000712004	11.046	618539	180	C/T	12787	chr2R	881763999	881764178	7.85e-87									GGTGCCTCTGCTCCATGCCATTTAAAATGATTAGCCTCTCATTGTTCTATATAGCCATAACATACATTCCTTAGCCCTCCTTCC[C/T]AACCACGCCGATGGTGGCTGCCGTGTCCACCTGATCACAATGTGTTCTAACATGGTCAATCCGAAGACGCTGATCTCATCCACCACATGCCCTGC
	Xuos616925	FLN	Xuos616925_FLN	0.000713821	10.7328	616925	180	C/G	19359	chr6R	779677780	779677601	7.85e-87									CTGTATCTAAGTAAACATGTGCATCAAGAAGGAATCAGCAGCTATAGAAGTGCACTTCCATGGTCAGTCCATGTGCATCAACATTCAT[C/G]TGTGACATGACCAAGCAAGTACCAGATCTGCAGTTTCGTGAATAGAGGATTTTTGGACATATTGATGGCCTATCACTTTGAATCTTCTCTA
	Xuos616925	PGH	Xuos616925_PGH	0.000714229	11.0493	616925	180	C/G	19359	chr6R	779677780	779677601	7.85e-87									CTGTATCTAAGTAAACATGTGCATCAAGAAGGAATCAGCAGCTATAGAAGTGCACTTCCATGGTCAGTCCATGTGCATCAACATTCAT[C/G]TGTGACATGACCAAGCAAGTACCAGATCTGCAGTTTCGTGAATAGAGGATTTTTGGACATATTGATGGCCTATCACTTTGAATCTTCTCTA
	Xuos79837	FLN	Xuos79837_FLN	0.000715426	9.96145	79837	180	T/C	8769	chr2R	627491075	627490896	7.85e-87									AAAGCCAGCGGTACGAAGTGTACATTCTTTCTGCAGCTCAGAACATCACAAGAGACCCAACC[T/C]AGCTACAGGCAGTACTAGTACTTCAAGCGACATGATTTTATCATCTCGATGTTTAATGATGGCATGATCATACTCCTACTGTTGCGCAGTCGATGATCGATCATAGGCTGGCCTACC
	Xuos79615	FLN	Xuos79615_FLN	0.000716136	9.30764	79615	180	T/C	6451	chr2R	139587794	139587615	7.85e-87									GAAAGTCACGAACATCACTAGACCTTCGGGGAAAAGAAAGCACTCCAGAGACATCCCATCGCATGCATGCATTGCATGCATCTACACCACTTTCTTTGTTTC[T/C]TCCTCGAAATAATCTGCAGCAGTTGATCAATAACGAGCCAACAGTAACAGATGCACGCATGATCATGGATGAACGAT
	Xuos646081	WFS	Xuos646081_WFS	0.000718515	11.0246	646081	120	C/T	5672	chr6R	636699532	636699413	1.76e-54				636699245	636699460	Transposable element sequence, partial			GCGGGGAAACCAGCGAGCTTTATTCATA[C/T]GAAGGCATTATTGGGACAGTCGGCCAAAAGGCTGGTCACCAAAAAGCCAGGAGTCTCCTCAAGCCAGCTATCGGTCACATTCAGAGTGCAA
	Xuos646081	PGH	Xuos646081_PGH	0.000719186	9.29919	646081	120	C/T	5672	chr6R	636699532	636699413	1.76e-54				636699245	636699460	Transposable element sequence, partial			GCGGGGAAACCAGCGAGCTTTATTCATA[C/T]GAAGGCATTATTGGGACAGTCGGCCAAAAGGCTGGTCACCAAAAAGCCAGGAGTCTCCTCAAGCCAGCTATCGGTCACATTCAGAGTGCAA
	Xuos742711	PGH	Xuos742711_PGH	0.000720959	10.703	742711	180	G/C	183	chr2R	37358774	37358953	3.13e-79				37356954	37364648	Transposable element sequence			GCGTGTTGGCTTTCCTCGATCCTCTCAGCTGAACGCACGCCGGTTGGCTGCAGNNNNNNNGT[G/C]AATCAATGCGTGCATGCATAGAACCAGCTGTACACAATAACTACCTACGATGGACGTGCCTTGATTGGTTGCATGCAAAAGCAAAACCAGCAACCCGCTGTCGTGACGCTTCGGAAT
	Xuos742711	WFS	Xuos742711_WFS	0.000731061	10.9944	742711	180	G/C	183	chr2R	37358774	37358953	3.13e-79				37356954	37364648	Transposable element sequence			GCGTGTTGGCTTTCCTCGATCCTCTCAGCTGAACGCACGCCGGTTGGCTGCAGNNNNNNNGT[G/C]AATCAATGCGTGCATGCATAGAACCAGCTGTACACAATAACTACCTACGATGGACGTGCCTTGATTGGTTGCATGCAAAAGCAAAACCAGCAACCCGCTGTCGTGACGCTTCGGAAT
	Xuos384768	WFS	Xuos384768_WFS	0.000731322	9.91467	384768	180	G/A	485	chr5R	865368135	865367956	7.85e-87									TGATGATAATCCTAATTAAACTGCTCGTACATGCTGGTTTTCTTGTAGCACATGCCACGACCTT[G/A]TACTGTTTAAAGCCTGCAGCTTGTACGTACTATGGTGCATGCGCGCCGCAAGATGCTTGGCAATGTTGTCACAGTGGTACAGTTGGATATGCATAATCAGCTCGCTCAGTATGCA
	Xuos384768	PGH	Xuos384768_PGH	0.000732608	9.91093	384768	180	G/A	485	chr5R	865368135	865367956	7.85e-87									TGATGATAATCCTAATTAAACTGCTCGTACATGCTGGTTTTCTTGTAGCACATGCCACGACCTT[G/A]TACTGTTTAAAGCCTGCAGCTTGTACGTACTATGGTGCATGCGCGCCGCAAGATGCTTGGCAATGTTGTCACAGTGGTACAGTTGGATATGCATAATCAGCTCGCTCAGTATGCA
	Xuos384768	FLN	Xuos384768_FLN	0.000735026	10.971	384768	180	G/A	485	chr5R	865368135	865367956	7.85e-87									TGATGATAATCCTAATTAAACTGCTCGTACATGCTGGTTTTCTTGTAGCACATGCCACGACCTT[G/A]TACTGTTTAAAGCCTGCAGCTTGTACGTACTATGGTGCATGCGCGCCGCAAGATGCTTGGCAATGTTGTCACAGTGGTACAGTTGGATATGCATAATCAGCTCGCTCAGTATGCA
	Xuos171406	PGH	Xuos171406_PGH	0.000736614	10.9659	171406	180	G/T	855	chr3R	251051613	251051792	7.85e-87									ATAAATGCAGGCCAGAAAATTTGCCGCAGAAGGGCAGTGCAGTGCAGTGGTGCAGCACTAGTACTGCGCGGCAG[G/T]AACACATTTCTGGCAGCAAATAATACCCGCCCGCCCATCGGATCAGAGAAACCGGCGTCAGGCCGGGGCTGCGCCCAGAGCAGAAAGAACCAGCCAGCGGAATCT
	Xuos524928	PGH	Xuos524928_PGH	0.00074379	10.6386	524928	180	C/G	9164	chr7R	895994451	895994272	7.85e-87									CTGCAGAAATCATTTACAGCCTCTGAGTGAGTTTGCCGAAATATAGACAGCCCTTTTGTTCTGAAAGATCATGGTCAGCATGATGTTTACTCTTAAAGAAAGTTTCCT[C/G]GGTCGCACACCGAATTCACTTGTTGCAAGCGACGGCCTCCGTTTGCCGCTTCCGGCACACAATGCCACAAC
	Xuos372855	FLN	Xuos372855_FLN	0.0007458	10.6254	372855	180	G/C	7302	chr5R	566420964	566421143	7.85e-87									TCAAAGCAATTTCCATTTCCCTTCCCCTTCTCGGTCGACGCAAGCGTGAGCGTGAGAGAGGGATAAGAA[G/C]AAAACAAAAGCCACAGTTCCCCAGGAAAAATAATCTCTTCTTTAGCTGCAGCGGATGGAATCTTTTTGTTATTTTACTGGTAACAGCCCAAGTGAGAGAAGACAGTGAGA
	Xuos372855	PGH	Xuos372855_PGH	0.000746695	10.9444	372855	180	G/C	7302	chr5R	566420964	566421143	7.85e-87									TCAAAGCAATTTCCATTTCCCTTCCCCTTCTCGGTCGACGCAAGCGTGAGCGTGAGAGAGGGATAAGAA[G/C]AAAACAAAAGCCACAGTTCCCCAGGAAAAATAATCTCTTCTTTAGCTGCAGCGGATGGAATCTTTTTGTTATTTTACTGGTAACAGCCCAAGTGAGAGAAGACAGTGAGA
	Xuos169961	PGH	Xuos169961_PGH	0.000753602	10.6085	169961	180	T/G	18655	chr3R	759701110	759701289	7.85e-87									TGATATAGCAAAGGTGGGTGCCAGAAATCTGCCCGCCCTTGCCGTGCCCAAACATGACGATCTGATTCGCACGAGGAATTCCCGTGGGCCTGAAGACAACA[T/G]GAGAAACTGGTCAATGAGCACGATGCGGCCCTTGGCATGGATCGACCGAAGCACTGCAGCTGGACGCCGAGACGCTAA
	Xuos626519	WFS	Xuos626519_WFS	0.000754006	10.6004	626519	180	C/A	4332	chr5R	823076877	823076698	4.64e-77	SECCE5Rv1G0367660.1	Intron	-	823075267	823079748	4-coumarate--CoA ligase-like 4	4-coumarate-CoAligase-like 4 (4CL4)	GO:0003824 GO:0008152 GO:0016020 GO:0016021 GO:0016874	CTTATAAGTTGGGACTNNNNNNNNNTCCTAGGACTTATTAACCAAACAGGGTCTAAATTCCAGCCTGCAGCTTGCTAATCGAACAAAATGTCACCTCACCTAACTACAAATGGAAA[C/A]ACAATTGTACAGTACAGCATGTTCATCTTAAAGAACTAACACGGAATCGATTTTTTAATTAAT
	Xuos626519	PGH	Xuos626519_PGH	0.000755504	9.84547	626519	180	C/A	4332	chr5R	823076877	823076698	4.64e-77	SECCE5Rv1G0367660.1	Intron	-	823075267	823079748	4-coumarate--CoA ligase-like 4	4-coumarate-CoAligase-like 4 (4CL4)	GO:0003824 GO:0008152 GO:0016020 GO:0016021 GO:0016874	CTTATAAGTTGGGACTNNNNNNNNNTCCTAGGACTTATTAACCAAACAGGGTCTAAATTCCAGCCTGCAGCTTGCTAATCGAACAAAATGTCACCTCACCTAACTACAAATGGAAA[C/A]ACAATTGTACAGTACAGCATGTTCATCTTAAAGAACTAACACGGAATCGATTTTTTAATTAAT
	Xuos1282135	WFS	Xuos1282135_WFS	0.000756085	9.84383	1282135	118	G/A	308	chr5R	670509811	670509694	1.24e-43									TTTTGCTACCACCGGCAATGNNNNNNNNNGCTACATCCAGCAGGCGGAGTTGTGACCTCGCGACGGC[G/A]GCAACAACGATTTTGCTTCAGCAGTCTGTCATTTTTGTTACGATCGGTGA
	Xuos1282135	FLN	Xuos1282135_FLN	0.00075947	10.9044	1282135	118	G/A	308	chr5R	670509811	670509694	1.24e-43									TTTTGCTACCACCGGCAATGNNNNNNNNNGCTACATCCAGCAGGCGGAGTTGTGACCTCGCGACGGC[G/A]GCAACAACGATTTTGCTTCAGCAGTCTGTCATTTTTGTTACGATCGGTGA
	Xuos1282135	LTT	Xuos1282135_LTT	0.000760226	10.5885	1282135	118	G/A	308	chr5R	670509811	670509694	1.24e-43									TTTTGCTACCACCGGCAATGNNNNNNNNNGCTACATCCAGCAGGCGGAGTTGTGACCTCGCGACGGC[G/A]GCAACAACGATTTTGCTTCAGCAGTCTGTCATTTTTGTTACGATCGGTGA
	Xuos1282135	PGH	Xuos1282135_PGH	0.000766624	10.5624	1282135	118	G/A	308	chr5R	670509811	670509694	1.24e-43									TTTTGCTACCACCGGCAATGNNNNNNNNNGCTACATCCAGCAGGCGGAGTTGTGACCTCGCGACGGC[G/A]GCAACAACGATTTTGCTTCAGCAGTCTGTCATTTTTGTTACGATCGGTGA
	Xuos2070	FLN	Xuos2070_FLN	0.000767548	9.16979	2070	180	A/G	18910	chr1R	568803921	568804100	7.85e-87									TGGGTGCTTGATGGGCCTGCAGCCTGCTTTATTTGAGCCCGGCTACTGTTGGCAGCCCTGCCTTCTTCGGAGAAACGACTCTCCGGAGATTCAGTTAACAGAGA[A/G]TTGTGGGGAGATTCAGAGAGCCGTAGGAATCCACTCAAGAACGGACAGTAAATCATAACATCTCGACGAACTCGC
	Xuos78530	PGH	Xuos78530_PGH	0.000771541	9.80081	78530	180	T/A	2469	chr2R	627779808	627779987	7.85e-87	SECCE2Rv1G0106000.1	Intron	-	chr2R:627778274..627780360		MYB transcription factor	MYB16-like; MYB4-like	GO:0003677 GO:0005634 GO:0006351 GO:0006355	TCCGCGACTGGTACCGTACGTACTCTACTGGCAGTCAAAATTGTTGCGACCACTAAACAAGAGACCAAAT[T/A]CCATCGTAATTAAGCGGTGAATTAGGTGAAGTTTGGGTGCAAATTAAGCGGCATCCATGATCGTTGGGTCGGTGATCACCTGTTGCCGAGAAGCGCGTGGAGCTGGATG
	Xuos524450	WFS	Xuos524450_WFS	0.000772764	10.551	524450	181	C/G	535	chrUn	41481756	41481577	7.85e-87				41472609	41487134	Transposable element sequence			TCTAATTCAAGGCCATTTTGCTCTGTGTTAGTCGGTCTATTGTGTTGATTATGATGGGAATGCTGTTGCTGCAGTTTGTAGAAGCATATCTCATTCCTGGGGAGAACATCATAT[C/G]TCATTCCTCACTGTGTTTGGATTTCCTGACGCAGGTGCGCTGGGGAGAACATCACCAGCAAGTCC
	Xuos678777	WFS	Xuos678777_WFS	0.000798221	10.47	678777	180	C/A	111	chr4R	700938504	700938325	7.85e-87									GGACGGCCGACGGAGTGCGTTGGCGCGTCATGCTCCGGCGCATTCGCCGTCCGGGCAGTGGGCGGCGCGTCGCTCTGACGCCGGGAACGTCCACGGCGCAACGGACGGCT[C/A]GCTTGGTGGTATCTACAATTCTACATACATACATGGTCTGTTGCGAGGTCATTTTCATGCCACCCTTAA
	Xuos678777	FLN	Xuos678777_FLN	0.000799622	10.7726	678777	180	C/A	111	chr4R	700938504	700938325	7.85e-87									GGACGGCCGACGGAGTGCGTTGGCGCGTCATGCTCCGGCGCATTCGCCGTCCGGGCAGTGGGCGGCGCGTCGCTCTGACGCCGGGAACGTCCACGGCGCAACGGACGGCT[C/A]GCTTGGTGGTATCTACAATTCTACATACATACATGGTCTGTTGCGAGGTCATTTTCATGCCACCCTTAA
	Xuos76771	FLN	Xuos76771_FLN	0.000816449	10.7237	76771	180	T/G	4312	chr2R	720376920	720377099	7.85e-87	SECCE2Rv1G0113270.1	Intron	-	chr2R:720376218..720379773		Beta-glucosidase	Beta-glucosidase 16	GO:0004553 GO:0005975	CCTAGACTCTACTATAGTTTTCCTAGACTTTATAGTTTAACTTAGAAAGAAACGGCGTCGCTCT[T/G]GAGTATTTTCTTTTCTCTTGCAAGTGGGATTTGGAACTTTGGATATTGCTAATTCAGTAGTAGGCGTGTATCCTTATGAGACAGCGATGCCACAACTGCAGCAACATTCTGCGGA
	Xuos613818	PGH	Xuos613818_PGH	0.000818891	9.04125	613818	181	C/A	33472	chr7R	20265776	20265597	7.85e-87									TGCTGCAGCACCTCCAACTGACTCAACATAGTCCCATTTGAAGGCAAATCGCATGGCACAAAATTTTCCCCTACTTCCACAATAATATTGGATCTGGCACAGGAAAAACTCATTCTT[C/A]AACCACCAATCATCTAGCCTAAAAACCGATTCCAAACCATCGGATAGCTACGGATCTACATA
	Xuos77231	FLN	Xuos77231_FLN	0.000819883	10.4156	77231	180	A/T	4403	chr2R	936929636	936929815	7.85e-87									AGCACAGATTTGGCTCGCCGAAATAGCACTGAAATTTCCTTCTGAAAGATTTGCAGTTGCGCTGTCGCCGGGTGAAAAGGGAAACAGGGCAATTC[A/T]CCTAAACTGAACCCATACATAACCTGGATGCAAAGTTGAAACAACTTAGCAAAAAAGACCATATTGCAGTTGTACACGGCGAGG
	Xuos527355	PGH	Xuos527355_PGH	0.000834204	9.0045	527355	180	G/C	15918	chr4R	21259228	21259407	2.57e-80									CTTCCACCCGACGCGCTCGCCGGGGTCCCCTCGCTGAGGCACTCTGGGATCCATGGGATCGCGGC[G/C]GAGGCCGCGGCAATGGAAGGCACCGCCGGAGGGAGCAGAGGCGCNNNNNNGGGCGGAGGCGCCAAGGGAAAGGGGGTCGTAGCGCAGGACGCTGGGTCCAGTGAGCCGGCCGGG
	Xuos615317	PGH	Xuos615317_PGH	0.00086013	10.6012	615317	180	C/T	2062	chr1R	712300052	712299873	3.81e-78									GGTTTGCAAGAGACTCTGAGGAGAGCTACGAAGGAAAACTAAATAAAGGAGTGAGTTTCCATGTCTGATATTCACAAATT[C/T]CAGATCAATTGCTTTGGGGAACATAGATGGCAAAACAAATCTGAACTTGNNNNNNNNCCTGCAGGAGGGTGTGGTTGCCAAGTGCCACATGTCGATCGA
	Xuos526340	PGH	Xuos526340_PGH	0.000898438	10.509	526340	135	C/G	18678	chr7R	867862747	867862613	1.48e-62				867862607	867863235	Transposable element sequence			TTGAAAGAAACGATTAAAAACGAAGCCCTCCCACCGACCCTTGTTGAGATCCACCGCGCCCCCATGGTCCTAAGGCCACCGGAGAGGAGGCGGACCTGCGGCG[C/G]CGTCGGCGGGAGGCAAAAACCCTAACTTTTT
	Xuos526883	PGH	Xuos526883_PGH	0.000939525	9.38301	526883	180	C/T	10133	chr7R	788854136	788854315	7.85e-87	SECCE7Rv1G0510320.1	Exon	V/M	788851991	788855140	Exocyst complex component EXO84B		GO:0000145 GO:0006887	GCCTCGAGGATGGAGGAGAAGACCGTGTGCGCCAGCTCCCCGATGCAGTTCCTGTGTGATGATGGCCTCAGCTCCA[C/T]GATGCGTCGGAGGGCACCCCCCGAGCTGTAGAGCTTGAAGAGGAGGTGGTTCGCCCGTTGGGCGTCGCCGAGGCTGCAGAGGCCGGAGAGTGCCTGGAGGAGC
	Xuos625254a	WFS	Xuos625254a_WFS	0.000988888	9.2747	625254a	180	T/C	9359	chr3R	951234008	951233829	2.11e-81									CGAACCCACAAGATAACAATAACATTGCAGATATACATGCATAACAAGACAAATTTATTATTTAATCTGCAGAAAAACACATTGCTGC[T/C]CGTACAATCTCCCAACCCTCACGAGTAAACTAACACAGCAGTACATAAACCAAAGTAGTAATGTAATGTGGAATAGGAAGCNNNNNNNGTA
	Xuos625254b	WFS	Xuos625254b_WFS	0.000994354	9.26305	625254b	180	A/C	9411	chr3R	951234008	951233829	2.11e-81									CGAACCCACAAGATAACAATAACATTGCAGATATACATGCATAACAAGACAAATTTATTATTTAATCTGCAGAAAAACACATTGCTGCTCGTACAATCTCCCAACCCTCACGAGTAAACTAACACAGCAGTACATAAACC[A/C]AAGTAGTAATGTAATGTGGAATAGGAAGCNNNNNNNGTA
	Xuos85517a	FLN	Xuos85517a_FLN	0.000994594	10.2605	85517a	180	C/T	6965	chr2R	876974493	876974314	7.85e-87									TACGGTACGCACAGCCACTGCAGGAGCATCTGCCTGTACGTACGTACAGGCCTGTACTGCCAGCTGCAGGCAGGTTCTTCTGGATGGTTCAGGTGCATGCAT[C/T]GCTGCATTTCCTGTAAAATATTTGGAACAGCTCAGCTCGAAGGCGGCTATATGTTTATGTACATGTTGGTCATGTGC
	Xuos85517b	FLN	Xuos85517b_FLN	0.000995099	9.97384	85517b	180	A/G	7037	chr2R	876974493	876974314	7.85e-87									TACGGTACGCACAGCCACTGCAGGAGCATCTGCCTGTACGTACGTACAGGCCTGTACTGCCAGCTGCAGGCAGGTTCTTCTGGATGGTTCAGGTGCATGCATCGCTGCATTTCCTGTAAAATATTTGGAACAGCTCAGCTCGAAGGCGGCTATATGTTTATGTACATGTTGGTC[A/G]TGTGC
	Xuos97912b	WFS	Xuos97912b_WFS	0.000998664	10.2609	97912b	148	A/C	1452	chr4R	796324051	796324198	1.46e-69				796319680	796326390	Transposable element sequence			TAGCCAGTGCTGCAGCTGTTGTGTGCCTCAGTGGCAGCAACTGGTGGCTTCTCCTCTTTTCAGTGATGCAG[A/C]GGGGACGAACTTTAGTTCTAGGCTGAGACGCTGCCCAAGTGTAATTATTATTTTTGCTCCAACACTGGGCGAGCCA
	Xuos369733	WFS	Xuos369733_WFS	0.00146	1.5	369733	243	C/T	35088	chr5R	615295049	615294807	7.05e-121	SECCE5Rv1G0340540.1	Exon	None (D/D)	615294859	615295563	CRT-binding factor	C-repeat binding factor; CBFIIId-19	GO:0003677 GO:0003700 GO:0005634 GO:0006351 GO:0006355	TCCAGGTGCCGAGTTTCTCCCCGCTGGGCAGCGACATGTTCGAGCTCGACATGTCCGGGGAAGTGGACCTGGATGCGTACTACGCAGA[C/T]TTTGCCCAGGGGATGCTCTTGGAGCCGCCGCCCACGCCGGCGTACTGGGAGAACGGAGAATGCGGCGACGGCGGAGCGGCCGCCGGCCTCTGGAGCTACTGATAATGTCTGTAACCTCCAGTGGGTTCACTCTGAGGATTTTGGTATCCCGATT
	Xuos613393	WFS	Xuos613393_WFS	0.00155166	1.32715	613393	261	A/G	8014	chr6R	795546068	795546328	1.3e-130	SECCE6Rv1G0439200.1	Exon	V/A	795544798	795546702	Cytochrome P450	Secologanin synthase-like; cytochrome P450 72A15-like	GO:0004497 GO:0005506 GO:0016491 GO:0016705 GO:0020037 GO:0046872 GO:0055114	AACACAAAGAGAAGGCTGGCAACATGATCTGTGAATTGAGCGAGCGAATTAGCCACACACAATAGATTTGTCACAAACGCATCGAAAAAAGCTGCAACCATAGGTACCTTGAGCTTCTCG[A/G]CATGGAAGGCAGGGTTGAGTATCCTTCTGTGCTTGACCCATTTCTCGCCCTCGTGGGTGGCCACGCCTATGGCGAGGAGCTTGGCCAGCGCGGGGAACTTGACCTTGTGGATGTGCCCAAACTTGTTGGACATGATCTCC
	Xuos443969	FLN	Xuos443969_FLN	0.00198212	1.19005	443969	261	C/T	2805	chr5R	786137240	786136980	1.3e-130	SECCE5Rv1G0362410.1	Exon	None (I/I)	786136326	786137582	Pectin lyase-like superfamily protein	Polygalacturonase ADPG1; Polygalacturonase ADPG2-like	GO:0008152 GO:0016740 GO:0016757 GO:0016758	ACCATGTCAGCGTGGACCGAGAACAACAGGAGGCGCTGGATCTTCCTCCAGCGCATCACCGGCCTCACCGTCAATGGTGGCGGGACCATCAATGGCAACGGTGAGAT[C/T]TGGTGGAAGAACTCGTGCAAGACCAACAAGGCTCTGCCCTGCAAGGGGGCTCCCACGGCCTTGACGTTTCACCTCTGCACCAATCTAAAGGTGGAGAACCTGAAAATTCTAAACAGTCAACAAATCCATGTGTCGGTTCAGGACTGCAGTAAC
	Xuos539202	FLN	Xuos539202_FLN	0.00229768	1.15985	539202	267	A/T	3502	chr7R	563861848	563861582	7.35e-134									ATCTGTTGCAACCCGTAACCTTTAGCCGTGAAAAATAGCATGCATGATCAACCCAATTAGAGATACATTTCTCCCCAAAAAAATAGAGATGCATGATCAGTCAACTCAAGCCTAGTTCTC[A/T]CAACCTAAATGGAACTAACCTGAATACTCTAAGACACATATTTTTCTTTAATTTTCTCATCCTATGGTATCCTGCAGAAAAAGTTGCAAGGTATCGCATCATAATTAACCTAACTTTATAATGAAGGTAAAAAAACTGCTATAGTT
	Xuos1109557	FLN	Xuos1109557_FLN	0.00245598	1.14626	1109557	273	G/C	274	chr4R	406689669	406689397	2.16e-134									GCGGCGAGAGGGGACACGCCGGCGACGGACTTGCCGGACCCAACCGCTGCTCCGGGGAGCAGCCCCTAGCGCAGCCCCCANCGTAAGTCTGGGTTTTAGATTTCTTCGCTTGTCGGGTGCGCTTGAGGTTTTAACTTGTACTGATATCTTGCTGCTTCATTTGTCTTGTGCAGAAGTGGAGC[G/C]GCAGCCGCAGGAGCGTCCGGAGAGTACCCCCGAAGAGCTGCAGGTCCCGCCATCCCCGCCAAGGGCGAACTCCCCGGCGAGGGAGAGCGC
	Xuos372465	PGH	Xuos372465_PGH	0.00264413	1.30354	372465	267	A/G	3501	chr5R	117918269	117918535	7.35e-134	SECCE5Rv1G0307670.1	Exon	None (K/K)	117918013	117918963	Transcriptional adapter 1	Transcriptional coactivator Hfi1/Transcriptional adapter 1	GO:0070461	AGACGCCAACTGGGAATTCACAGACTAGCGCTGTGACGAATGGGACATTGGCCAGTGGTGTGCCGCTAGCAAGGAGAGTGCGGCCGGTGGCTAACCGTGACAAGAGGTTTGCTGATAA[A/G]CCGAGTCCACTCGGAAAGTCCCCTCTTGGTCATCCAGGGGCTGCAGAGTTTGTGTCCGTTGAGGACGGCGAGGAGGTTGATCAAGCCAGGGGCAGCCCCGTATGTGTGCAGAGTCAGAGCCCAATCAGGGCTCCGTTGGGAATCCCCC
	Xuos116545	WFS	Xuos116545_WFS	0.00274925	1.20195	116545	267	C/T	537	chr2R	53855297	53855031	7.35e-134									CAACGTACCTCGTCGGCCGGGCTCCACATTGCACCGCTAGCTACCACTTGTTCGAGCGTTTTAGCTATCCATCAATTCTTTCTCTCGGC[C/T]CCCTTTCTTTTTCACGTAGAAAATATATGATTATAATTAACTAAAGGTAGTGTTGGTGGCTAAGGTTGAAGCTCAGAGTAGATGCATAACCTTTTACACACGTTGTAGGAACAACCTGCAGACATCTGAATGCACAAACTCCACTCACGAAAGAGAGAAAAGATTCGAAGTAACCAC
	Xuos390086	WFS	Xuos390086_WFS	0.00284	1.1	390086	350	A/C	523	chr5R	614963367	614963018	8.68e-179	SECCE5Rv1G0340460.1	Exon	H/P	614962786	614963463	CRT-binding factor	C-repeat binding factor; CBFIVa-2.2	GO:0003677 GO:0003700 GO:0005634 GO:0006351 GO:0006355	CCGAAGCGTCGGGCGGGGCGGAACAAGTTGCAGGAGACACGCCACCCAGTGTACCGCGGCGTGCGCCGCCGTGGCCGGGAAGGGCAGTGGGTGTGCGAGCTGCGCGTGCCGGCCGGAAGTCGGAGTTACTCCAGGATCTGGCTCGGCACCTTCGCCAGTGCCCAGATGGCGGCGCGCGCGC[A/C]CGACTCGGCCGCGCTCGCGCTTTCCGGCCGCGATGCGTGCCTCAACTTCGCCGACTCGGCCTGGCGGATGATGCCCGTCCACGCGGCCGGGTCGTTCAAGTTGGCCGCCGCTCAGGAGATCAAGGACGCCGTCGCCGTCGCCCTCGAGGCGTTCCAGGAGCAGCAGCG
	Xuos641550	FLN	Xuos641550_FLN	0.00329942	1.0863	641550	267	G/A	4294	chr5R	18658568	18658834	7.35e-134	SECCE5Rv1G0299540.1	Exon	None (P/P)	18658106	18658840	VQ motif family protein	MKS1-like protein	GO:0006511 GO:0016579 GO:0016787 GO:0036459	CTGCACGAGCGCCAGGAACTCGCCGGGCTGGGTGTGGATGACCTTGGGCGAGGCGTCGTAGATGATGACCGGCGCCCGCGGCTGCTGCGGCTGAGCTTGCTGGTGGCGGTTGTTGGGGGCTTGCTGCCGGGCTCCGTA[G/A]GGCAGCGGCACGACGGGCGGCTTCCTGATCTTGTGGGAGTCCTTGCTGACGGACAGCCGCGGCGGGCGCGGGCCCTGCAGCTGCAGCTGCCTGCTGCGTGGCGACTGCCGGTCCTCCTCCGACGACGC
	Xuos617509	PGH	Xuos617509_PGH	0.0034673	1.2402	617509	261	G/A	8719	chr7R	12761825	12761565	1.3e-130	SECCE7Rv1G0456780.1	3' UTR	-	12761706	12765611	B-cell receptor-associated protein 31-like containing protein		GO:0005783 GO:0006886 GO:0016020 GO:0016021	TCTGACGCGGAGGCCCACGTCTACGCCTTGCAGAAGCAGTCCGAGGAGCTGCTCCTCGAGTACGACCGGCTGCTGGAGGACAACCAGATCCTGCAGTCCCAGCTTCACTACAAAGGCTGATGAACTGGTTGACCCGCGGCATGTA[G/A]CTATCTCGAACTCGAAGCGCTCATCGCCAAGGCTCTTCGATGTGGTTCTTGGCTTTCGTTCCCCTCTCTAACTTATGGTGATATGGATGGATGTACTCTGTGCTCTGTAGTTTGT
	Xuos370355	FLN	Xuos370355_FLN	0.00346966	1.07612	370355	261	T/G	22235	chr5R	841862581	841862321	1.3e-130									CAGGATGTAGGAGGCTAGCTATACACGGCATTGCA[T/G]GGCTCGATTAATTGAAAATACTACACTTGCACAGTTGCACCTACAGAGATCTGGATTCATGTAGTACTGGGCAGTGATGAACCATCGGTAATCTCTGCATGAGGAGTAGCTTTGAGCCATGTGTTACCCATTATTAGGCCTTAATGCTGGCACAGCCCAACCCCGGCCCAGGGCTAGCTGTTCCTGGGGTCCTGCGTGCAGGTAGCTATAGATTTGGTGTTTTGG
	Xuos370362	WFS	Xuos370362_WFS	0.00357	0.87	370362	263	T/A	22009	chr5R	616448826	616448564	5.56e-129	SECCE5Rv1G0340660.1	Exon	L/H	616448669	616449397	CRT-binding factor	C-repeat binding factor; CBFIIIa-6.2	GO:0003677 GO:0003700 GO:0005634 GO:0006351 GO:0006355	CGTTCGAGCTGGACGTCCTGAGCGACATGGGCTGGGACCTGTACTACGCGAGCCTGGCGCAGGCGATGCTCATGGCGCCGCCCTCCGCGGCTGCGGCGC[T/A]CGGCGATTGCGGCGAGGCTCACCTCGCCGACGTGCCACTCTGGAGCTACCAGAGCTAGCAAGCTAGTTCGCGCCACTTCGAGTTTTAGCTATCCCTTCTGTCGTCGTCTTGGCTTCCGATAGATGCCAAATTTTGGTGCTGCTGTAGGGTCACTGCTTGCAGT
	Xuos622864	WFS	Xuos622864_WFS	0.00363977	1.14112	622864	267	G/A	1329	chr4R	694925974	694926240	7.35e-134									GTATAATAGGTCCTACTCAGTAGTAGGCTATAAGTCGTTCATGTTGGCTCTCCTATTAACCATGCTCCAACTGCAGCAACCAAAAGTCGGCCGCGGAGGTAACACATCCACGAGGAGTCCCTAAGGCCATACTAGACCATCCAACAAGCAATGGCGCAAGGATTGACAACC[G/A]TCGCCGGGGTTGTGGCAGGCTAAGGGATACTGGCCCCGCATCGATACGTCATCTCTGATCTCAGTCCGAGGAGAGGCCCTGAAGATGGTTGACGC
	Xuos616877	WFS	Xuos616877_WFS	0.00366053	1.13989	616877	261	G/A	10347	chr4R	650147191	650146931	1.3e-130	SECCE4Rv1G0255740.1	Exon	None (C/C)	650146459	650147684	E3 ubiquitin-protein ligase	E3 ubiquitin-protein ligase; SINA10-like	GO:0005634 GO:0006511 GO:0007275 GO:0008270 GO:0016567 GO:0046872	GATCCCACGAAGGCGCAGCCGGGCTGCGGGCAGGAGCAGGGCGCGCACTGGCACGCGCGCTGGTGGTCCGCGGCCTCGTGGTACACCACGTAGCGCTCGCAGCCGAACGCGCTGTAGGG[G/A]CAGGGCACCTTGGCGGCGGCGACCACGACGTCCAGCTCGCCGCAATGGGCGCTGGCGCGGCTGCAGAGCGCGGCGTGGCCGGCGCGGCAGAAGCAGCACACCACGTGCCCGGCGGCCTCGCACTGCGACCCCCAAATCTTC
	Xuos375022	WFS	Xuos375022_WFS	0.0036653	1.13961	375022	267	A/G	4266	chr5R	374518948	374519214	7.35e-134									GTCGATTTTCACATGTTCATATGATTTCGGCAATGCTAATTGTCTGGCGTAAACATGATAAATCAAACATTTGCAAAGGTTGCAGGTGA[A/G]AATCTTTGACAAGTCCCCGCACAGACTCTCTAAAAATGGTTTTTGGCCGTGGCACGGCTGCAGGAGAGGACAACGGATGAACGATGGTCGGGGATCGTGGACGAGCGGGTGATATCCCACAAGTATAGGGGGTCGCAACAGTTTTTGTGGGTAGAGTATTCAACCCAAATTTATCGA
	Xuos94267	PGH	Xuos94267_PGH	0.00380449	1.21859	94267	267	T/G	302	chr2R	823831768	823831502	7.35e-134									AGCATCGATATCAAACTCGTTGCAACTGCAGTCGTTGTGAACTATATTTAGATGGAAGGCTTTTATTCTTACTATTATTACTGGGATCTCACGGTAACATGCCATGGCAGATTACATTCTGAC[T/G]ATAGCTCACTATCTCAGCATACACGCACAGGCGGACTTTATTTTATTATAGTTATTCTGCTGCCATGATCTCGGTCTTCTTCACCGGCCTTCCTCTGGCGCGATCCCCATGATCGAAGCTCCTCACGCGTGCGCGGGTGGTGG
	Xuos1307	PGH	Xuos1307_PGH	0.0038761	1.21426	1307	261	C/T	10830	chr1R	719683754	719684014	1.3e-130	SECCE1Rv1G0062490.1	Exon	A/T	719681439	719685431	Kinase family protein	Proline-rich receptor-like protein kinase PERK14-like	GO:0004672 GO:0004675 GO:0005524 GO:0005886 GO:0006468 GO:0007166 GO:0007178 GO:0016301 GO:0016310	GGTCCAGCTTGGCGATCTTCTCCAGCAGCGCGTCGGCCGTCGGGGTTCTTCGGCGGACCGGCGTTGGTCTGGGGGATGCGCCGGGTCGCTGCAGGATGTCGGCCATCCATGGCTCGAGCGACGGCGAGCCTGCCGCTGATG[C/T]CGCCGGAGGAGTTGGAGCCGAAGCCTCACTGTCAGGGTCAGATAGTACATTGGCTGCTTCTGTCTTGAGAGGGCTCATTTCTGTTTCTAAAGCACAAGCTGGAGTAGTGGGGCCAATGG
	Xuos20512	FLN	Xuos20512_FLN	0.00393934	1.05049	20512	267	C/T	3596	chr3R	63638951	63638685	7.35e-134									CTCAACCTCCATCGTTCATTCGATCGAGCACCGGGTCAGTCCACTTTGGTTGTCACCGTCGGCCCCTGGGTCAGTGGTGGTCCTGCTTCTGTAGTAGTACATCTCATTCTATTGTAGTCATCCC[C/T]GATTCAGGCAGGCGTAACCGCATAAGTCCACCGTTGACGCGTTAAAGAAAAAAAAGTCATCCTGCTTAGTAATTAAGCAGGGTGAATACACTGCAGCAACTTTCCCGCCGTGCTCTATATAAGCCATGCGATGTTTCTACGC
	Xuos448564	WFS	Xuos448564_WFS	0.00396283	1.12276	448564	267	T/G	2441	chr6R	20540023	20539757	7.35e-134									GTTCGAGGCGACGGCGTGAGATTCCGGCATGGCCACTCCTGACCTTCTCGACGATAGCACTGCTTCAGATTGCGGCAGCAAGGCCGGTGGCGGCCGTGGCTGTCCTTCCAGCCCGATCCCGTCATG[T/G]GAGGGAGAGGGCGCCATCAGAAATTCTCGACTAGATTGATGGAGGATTGGAGGCGGACAAGGCTGCAGCTGCGCATCTGATCGGGGCAGTGATCTGATCGGAAGCAATCGCGTAACTATGGGAGCCAATATCGCACGTAC
	Xuos526052	FLN	Xuos526052_FLN	0.00396958	1.04894	526052	261	G/A	11431	chr5R	849989272	849989012	1.3e-130									GGAAAGATGATTTCCTAGAGAGCAAAACTGTGCAACTGCAGGAGAGTAAAACTGTAGCATATGAAGTGCCATACTGCAACTGCAACAGCAAGTCTGTATTTTTTCAGAAACAACAGCAAGTCTGTAATGTACATGAGAT[G/A]CAGTGGGCCCGACAAAAGGTATATTTTCTTTATGGGTGCCTGACAAAAGGTGAAAACGCTCCAAACAGTAGAGAAGGTTCAGGCATGAAAGGCTAGACAGAAATTGCATCTCCGGACACCC
	Xuos453249	PGH	Xuos453249_PGH	0.00400981	1.20638	453249	267	G/A	2210	chr6R	476477941	476477675	7.35e-134									ACACCATTTTGTTTTCCTTGTTATTAGAGCATCTCCAGCTCACTTGTCTGCAGCGTTCGATTATCTCAGCTGGGACTTTACAGGTCAAAGCAGTGGAGTTCATGAGTAGAATAAGGTTGCACAGCAAGGAAAGATCAGTGATTTAGTCACTGGCTGAAAGGA[G/A]CCACTCAATGGTTGTAAGGCTGCACAGGAAGAGAAGATCAATAATTTAATTACTGCATGTTCCGGTAAAAAAAAAGTCTTATGGCTTGTTACCATGCTAGGGCA
	Xuos44418	WFS	Xuos44418_WFS	0.00403768	1.11872	44418	267	C/G	791	chr4R	791404068	791404334	7.35e-134									AACACGACTATGTGTCGCATGTGCTACCAGGACGACGATGATGCCAGTACGTTCTGCCTCTTCTTCCTCTACATTTGGCTTTGTCTCACATCGATTGTTAATGGTCATTGTTGCATTTGGTCAGGCAATGGGAGCTGCAGCATCGACTCTGGCTGCAGCAAAAGCAG[C/G]GGTGAGGACGATCCGAAATGGATTGGGGAAGAAGAGGAGCAGAGTGGGGATGAGGAGGTGCATGTTGGCGATGGGCAACAGATGGTGGTGGCTGAGGAT
	Xuos169283	FLN	Xuos169283_FLN	0.00412358	1.04127	169283	261	T/G	28149	chr3R	880275919	880276179	1.3e-130									TTTGGCATCACATTCCTGCCTGCACAAATGGTCCATAGCATAGCAGTACCATACATACACTAGCTGCTGTACCCACCACTAGTAAGATGCAGCCA[T/G]GGACTTTTTACCAGAGCAGAACCTGACTGACAATACTTTCATCTGCAGTAGAAGAATGTTGTTTTCTACTGCAGTGCAGGTGCAGAGAAACTTTATCCACCACAGAACCCACTGATCAGATCATGATGGATGAATGGGGCGAGAGGTGCAAGAAACTTCCAGTTT
	Xuos445423	WFS	Xuos445423_WFS	0.00442673	1.0989	445423	267	G/A	5419	chr6R	784954295	784954561	7.35e-134									GAAGTTGAACCTGTTTTATCGGTTGGTATGATAGTGCTCGGCTGCAATCAACAAACTTGAGCTGGGGTAGGAGCTTGTGACTGGATTGGGTATTACCTAACTACCTGTATACTGCAGTGATGG[G/A]CGATTCAATTGGTAGAGGACACATAAGATTGAGAACGGAGATACACACAAGTAAATTGTATAGATCTTGAAGTCTAGCAAGAGACACATCAAATTTGCACGAATCCTTATTAATCTTGGAGAAGAGGGTGGATGGGTGCCAAG
	Xuos526254	PGH	Xuos526254_PGH	0.00451532	1.17884	526254	267	C/T	2259	chr7R	75356187	75355921	7.35e-134	SECCE7Rv1G0465900.1	Exon	None (I/I)	75355276	75357468	ARM repeat superfamily protein		GO:0005615	GGGGACACTGGGAAGCTGCTCCGACGGGAGCTCACCGACATCGTCTTCACCGTGAGCAACTTCAGGGAGATCCTGCAGCGGCACGACAAGAAGGTCCAGTCGGAGCTGCACCAGCTGGTCAT[C/T]GAGATACTCACGAGTCTCGCGATGGACGAGGGGTCCAGGGAGATCATCGGCGGGACGGGGGACGTGGTGAGCGTGCTGGTCACCACGTTCTTGCCGGGGGCGTTTACGAAGGAGTGTCAACAGGCGGACGCTGTCCGGGTGGAG
	Xuos647267	FLN	Xuos647267_FLN	0.00470113	1.01491	647267	267	C/T	1036	chr1R	557914048	557914314	7.35e-134									GGCCATGGAAGGGGCCTCTGCCGCGGCCCAGGATAACATCGCCGGCGGCGTTGGCTGTGTTCCTGCCGGCCTCCTGAGTGGTGCGTCATCATCGGCGATGACCAGTCAAGTGGAAGAAACAGGCGCTCCTGTTCAAACGATGACG[C/T]ATCGGGCTGCAGGCGTTGATGATCGCGTTGATTGCGTGGATGTTCAATGGAAGCTGCACCGAATTATGATCTTGCTACAGGCTCATGGGCCTAGTGCGAGAGTGGCCACACAGGGCACACA
	Xuos644626	PGH	Xuos644626_PGH	0.00495071	1.15753	644626	267	G/T	5308	chr7R	71159936	71159670	7.35e-134	SECCE7Rv1G0465550.1	Exon	L/I	71159783	71162173	Subtilisin-like protease	Subtilisin-like protease SBT1.2	GO:0004252 GO:0006508 GO:0008233 GO:0016787	CGCCGCCGCCGGCAGATCCACGTGGGTGCAGCTGCACAATGTAGGTCTGCATAGCCTCCTCCTGGTCCGCGGCGGCGCCATGAAGAAACGCCAGCGAGGAGAGGAAGAGGAAGAAGAGCACCACGTGGGAGGCGAACA[G/T]GTGGAGGAAACCCATCGCTGCCTAGCTAAGCAACCGAGCAGGTTTCTGCTGTGGTTTGCAACGGTGAGGTGGGAGATGGAGAAGTGGGATTCATCGGAATGCGCGGTGCTATTTGAAGCGGCAGCGCC
	Xuos266542	PGH	Xuos266542_PGH	0.00504404	1.15322	266542	261	G/A	18011	chr4R	181378350	181378610	1.3e-130	SECCE4Rv1G0231310.1	Exon	V/M	181373554	181378758	Chaperone ClpB	DWARF 53-like	GO:0005524 GO:0019538	CAATGACAACTCATATGGCACTCCGGAGAGATCCATGGACAGCCTCTTGTGTTTGGTTGACGAGTCCATCGATTTCAAGCCATTCGACTTTGACAAAGCTGCCGACTAC[G/A]TGCTGCAGGAGTTGAGCAATACACTCCGCAAAGTTCTGGGCTCCGGCTGCACATTGGAAATTGATGTCGGTGCAATGGAGCAAATAATTGCAGCGGCATGGGCATCAGAGGGCAAGAGGCCTCTCCAGGCCTGGCTGGATCAGGTGTTCGC
	Xuos370641	FLN	Xuos370641_FLN	0.00514944	0.996632	370641	261	T/A	11874	chr5R	68860785	68861045	1.3e-130									ATGCATTCTAGAGCAAACACATCCGGCCTGCAATGTTCCAGTCTCACGGTGGCGACGTGTAAATGCCTCGCAGCGTCGCGTGATGACCACGTCGCGCTGTAGTGACGTTCAAAACAAAAA[T/A]GTCCATGTCAAGATAGAAATGTCTATGAAATACTCCATGATGCAAGAATCTTAGTTCAGAGAAAATAAATCTGCAGGATTCGATCATACAACCCAAATAACACGCGTAGGAAAATTGTTACTGCGAAAACCATTTTCAGT
	Xuos707448	FLN	Xuos707448_FLN	0.00516387	0.996071	707448	267	G/A	108	chr1R	40308311	40308045	7.35e-134				40308162	40308338	Transposable element sequence, partial			GCACTGACTCAGTTGTGGTATCTTCACCAATGCGAAGGTACTCATCGGCATAGTCAGTCGGAACGCCATATGCAATCACCCGCATAGCTGCAGATTTTTTTTGCTAC[G/A]CACTAAATCCCTTCAAGCCCACAACATTTCTTCTTTGAGTAAAATACCGACAATTTGCCTCGCAAGCTGCAACAATTTTCACAAAAAGGAATCGGCGCATTCGGTACCTTCTCCGGAACAGGTGCGGTGGATATGTTGGATTCTCCGCGAAGTAGTCTT
	Xuos76021c	WFS	Xuos76021c_WFS	0.00516488	1.06577	76021c	261	C/G	29221	chr2R	912487153	912486893	1.3e-130									CTGAACTCTTTGTAATGCTGCTGTTGGCCGACCTCTGCCGTTCAGAGTTCAGCAGTGTTCAGAGTCTGCATGGACGTGGCAGCGGACCGATTGGTGA[C/G]ACTATCGCTGGCTAACTGCAGCTTCACAACACAACGTGCATGCCACAGGGTCATCCTCGGCTCATCCTCACCCTCTCAACTCCAGTCTACGGCGTCATAATTCAAAAACTTGAAACAATCTTACACGGATCTTTAGGAAACTTTGCAGGGAACAGTTTCCCAC
	Xuos455374	PGH	Xuos455374_PGH	0.00516975	1.14753	455374	273	C/G	222	chr6R	774013439	774013167	4.17e-137				773994516	774019419	Transposable element sequence			ACAGGTGGTTTGATTCCTATGCATGGAGATGGAGGCATGTCTTCACAGCGTGCAGCCGAAAATGAAGACAAGGCAAGTGAGGACATGCATGCTGTTCCAGGATCAAATGTTTCTCTGCAGGAGGTAGCGC[C/G]GGTTGTCATACAAATGATTCCTGAACCCTCGCCTGCCAGGGAACGTCAACTGGCAATCGCTAGCCTGAGGAGGGAACCGGACGATCTGGACAGACCACAGAATGATCTAGACGAGATGCAACCTGGCCCTTCTAGATCAGCT
	Xuos369976	PGH	Xuos369976_PGH	0.00526954	1.14312	369976	261	C/A	31019	chr5R	698602072	698601812	1.3e-130	SECCE5Rv1G0351340.1	Intron	-	698601327	698606930	Auxin canalization protein (DUF828)	VAN3-binding protein-like	GO:0006486 GO:0016020 GO:0016021 GO:0016757	GAATCCTCTGACAGAAATCACAGGAGATAAGGAGGAAACCACGAACTAACTCATCAGAGAAACGTACTACTGCAGAGTAGTACAGTAACCAGCCTG[C/A]AGATAGGTTTGGATTACCAACTAATTCTCGGTCGAATGCAGCTGGACGAGTCGAAATCCAGAATAAAAAACGACTAAAGCACACGCTTTACTACTGTTATTAAACAAAACAAAACAAAAAGAGAGAGCTCACAGTCACAGCTCAGATGCTGCCATGCCACAGAC
	Xuos8530	PGH	Xuos8530_PGH	0.00532553	1.14068	8530	273	A/C	238	chr7R	294562798	294562526	1.77e-135									CATTGTGGGCCACCTGAGAAAGAGGAAGGGAGAACAATTCCTGGATGTCCTCATTCATAAAGAAATCCCTGACTAAAAGATATTTATTGGAGCAGTAAGAGTGCAGTCTTGGAAATCTATCCCTCAAAGGTAAAACCTTGTTATCC[A/C]ACTCCTAGCTATCATACCAGAATAGGGCAGTGTCTCCTGAGCTCACCTTTATCATTGTTACTGCTCTGAACTTGTCCATTAACTTGGACACATCCTTCCACCAAAAATATCCACAAAGAGTAGTGT
	Xuos273812	WFS	Xuos273812_WFS	0.00590619	1.03705	273812	267	C/T	702	chr4R	888940739	888940473	7.35e-134				888936080	888942882	Transposable element sequence			TCATCGCTCTCTTCCTCTTTAGCGAGCTCTCTCCTTTCCTGCCTAGGCCCCTCCTCTCTCGCCTACTCTCTCCCTCCCAGCCTAGGCCGCGACTAGCATTGGCATCCGGCTATTGATGTGCAGCACCGCTGCCCCTAGAAAACCACCCCGCACACAACTCTGCTCAT[C/T]GTGTGTGCCACTGCAGCTACGACGGGATGTGTGGTGCTGTAGAGGGAAGTTGGCGCTGCAACGAGCAGGGGTTGGGGATGCTACTTGGGAGTTCTGCCT
	Xuos614193	WFS	Xuos614193_WFS	0.00610875	1.02984	614193	261	A/G	27433	chr7R	829974929	829974669	1.3e-130	SECCE7Rv1G0514110.1	Exon	None (N/N)	829970284	829976233	Alpha-glucosidase	Alpha-glucosidase; maltase	GO:0003824 GO:0004553 GO:0005975 GO:0008152 GO:0016787 GO:0016798 GO:0030246	TGGAGATCTCGTTCATGTCGACCCACAGCCCGTCGACGGGGATGGTCCGGCGGAAGAGGGAGATCTCCCGCGCCCAGAACTCGGCGGCGCGCGGGTGCATGAAGTCCGGGAAGTAGACGTCGCCCGGCCACACGTTGCCGAGGAAGTTGGTGCC[A/G]TTCCGCTTCAGGAAGATGTCCTGCTGCATCCCTCGGACGAACGTCCCGTACGTCACGTCGATGCGGATCCCTGTCATCATCATCATCAAATAAATCAGCGACGGTG
	Xuos266452	WFS	Xuos266452_WFS	0.00612333	1.02933	266452	267	C/T	918	chr4R	800841844	800841578	7.35e-134									CTAATGAGTTCACATGTTGACTTATTTTGTCAAAAAAAAAAATCCGGCTCCTCCACTGAACATGCCAAATCAATGACCGAATAGAAAAACTCACATTAAGTCAATGAATGAACTCA[C/T]TGGCTAAATTTTCTGCCTCCGCCCCTGATCGTCGATTGTGGTTCTGACGCACCCTATCTTGCAATGGCGGGCAAGGAGGAGGAGGAGGAGGGTTCGATGCACAATATGCTGCAGGACGCGGAGCTTCCTGGCTTGGTCGTCAGGCTGCAG
	Xuos526134	WFS	Xuos526134_WFS	0.00615157	1.02835	526134	261	G/T	15773	chr7R	131565146	131564886	1.3e-130	SECCE7Rv1G0471530.1	Intron	-	131564323	131566862	DUF538 family protein (Protein of unknown function, DUF538)	Uncharacterized protein; At5g01610-like	GO:0016020 GO:0016021	CGGTAGTAGTACGTACCTTTGAGCTTCTCGAAGACCCATTTGGCCTTCTCCTCCACGGTGCTTGAGATCCGCTGCAGATCAGAATGGTT[G/T]GGTTATTCGCTGCGGCTTGTGAGTGATGAACTGAACAACTTGGATGTTGGGACTAGAGTGTGGTAATAATTAAACTTAGAATGCACAAAAATGTACAGTACTACTACTGAGTCGGTACAGCGAATGCAGAAGTGTGATCGAATCAAATAATGATTTTCATATGACAGTCCA
	Xuos265291	PGH	Xuos265291_PGH	0.00617592	0.806539	265291	218	T/A	9785	chr4R	3100585	3100369	8.1e-107				3100421	3100594	Transposable element sequence			CTATCTGGCTGTAGCTGCCGTCCTCAACCTGTAGCTGCATTCATGCACAGCACGCACGCCGTCTCCAAGGCTCCTAGCTCGCCCGT[T/A]AATGTACAAGCACGTAGAGGTAACGTAGCACTTGCCGCCAAACGCTTCTGCGGGAGAGTCTCATGCGTCCGGCCACATAAAGGTTTCCATCCCCGGGCTACTCCGCCACCACCACTACATCTTCGGATCAG
	Xuos445860	WFS	Xuos445860_WFS	0.00629414	1.02346	445860	261	A/G	18862	chr6R	850331352	850331612	1.3e-130	SECCE6Rv1G0447390.1	Intron	-	850330852	850332971	RB1-inducible coiled-coil protein 1, putative isoform 2	DUF4378 domain protein	GO:0004497 GO:0004499 GO:0016491 GO:0050660 GO:0050661 GO:0055114	CGATGAGCACTTCCCTGACGTACGCCGTGTCAGGGTCGTCGCTCTCTGCCGCGGCGTCGCCGTCGGCCTTCCATTCCCACGGCGACTCGCCGCCACCCAGGGACGCCTCGAATTCCGACGAACACCTGGGGCTCCTCCTCGGACTCGACTCTGGAAAACAACGAATCGGCAAAGCGCATTGCTGCTTAACTCGCTGCAGCAGAGAAATCATATGGAATGC[A/G]GCACAACTTTTGGTAGTAAATTTCTTCAGATTTTTGTACC
	Xuos259560	FLN	Xuos259560_FLN	0.00632076	0.955644	259560	261	T/G	8651	chr3R	780945116	780945376	1.3e-130	SECCE3Rv1G0194420.1	Exon	Q/P	780940271	780946608	Protein kinase, putative	Probable LRR receptor-like serine/threonine-protein kinase PAM74	GO:0004672 GO:0005524 GO:0006468 GO:0016020 GO:0016021 GO:0016301 GO:0016310	GAGTACAGCTCGAACGCATTGATCAGTGGTGGGAGCCTCGAGCTGCGTGTACTGTTCAGACTGAATGACGCTGCGGGGTTAATGCAAGAACCGCCCGCTCTCGTGCATGCTGCGCACCTGGAAT[T/G]GTGGCGGGGAGTAGTTCGGGAACAACAATTCATCATTGCTGTAGATGTCGAACGTCCTATTCGGACTGTTGTCAACGATCTCCGCGAAGTGAAAGATCGGAAGAAGCTGCAGGTTCTGTTGGTCCTGATTGGGACC
	Xuos614844	PGH	Xuos614844_PGH	0.00637614	1.0992	614844	261	C/G	19645	chr7R	115065899	115066159	1.3e-130	SECCE7Rv1G0469980.1	Exon	None (V/V)	115065061	115066281	Cytochrome b561 and DOMON domain-containing protein	Cytochrome b561 and DOMON domain-containing protein; At2g04850-like	GO:0016020 GO:0016021 GO:0055114	GGGCGGGACACGAGGGGCTTGGCCTGGAGCTTGACGTCGGCGGAGAGCACGAACGGGAGCGCGAGCAGCGCGCCCGTGGACGGGTCGGAGAAGGCGGCGAT[C/G]ACGCGCGCCCCGGCCATGGCCGGCGCGTCCTGGTTGACGCCCCACGCCACCCAGCCCGACGGCGAGATGAAGGACCCCGTGAAGGCCGCGTCCAGCGTGGCGTTGCGCGCGTCGTACGTCCACGCCAGCGTCGCGCCCTGCGTCGGCAGCGCGATGCAC
	Xuos176273	WFS	Xuos176273_WFS	0.00637825	1.02062	176273	267	G/A	3254	chr3R	745214172	745214438	7.35e-134	SECCE3Rv1G0191010.1	Intron	-	745214016	745214651	Fibronectin type III domain-containing protein		GO:0003677 GO:0006368 GO:0016570 GO:0016593	GTGTCGTGCAGCCAGGTAAACTACCTACCCGTGTACTACACTACCCTTCGGATGTTTCACTTCACATCGCGACCGATCCATCATGCGCCAAGCTGGTATGGT[G/A]TTCCTCTGCAGTCTTCCTTCATTCTGCCGTGCATCGAGCTGACGGACGCGGAGGAAACCAGGGTAATCGCCCTCTTCATCGGGATGCTGTGCTGCGCCCCATCCCAGGCGGCCGCGGCGGCGCTGGCGCTGCTGCTCCCATGCCGCCATCTCCGGGCCCGCCGT
	Xuos328096	FLN	Xuos328096_FLN	0.007235	1.2	328096	320	G/C	919	chr4R	810923109	810923429	2.26e-160	SECCE4Rv1G0278790.1	Exon	R/P	810923089	810923784	ABA-responsive binding factor	C-repeat binding factor; CBFII-5	GO:0003677 GO:0003700 GO:0005634 GO:0006351 GO:0006355	CGGTGTGGCCTACTATGGCAGCACCGCCGGCGGCGTAGACGACAACGGCCAGGGCGGGTACGCGACGGTGACCTCGGCGCCGCCCAAGC[G/C]GCCGGCGGGGCGGACCAAGTTCCGGGAGACGCGGCACCCGGCGTACCGGGGCGTGCGCAGGCGCGGCGCCGCGGGGCGGTGGGTGTGCGAGGTGCGCGAGCCCAACAAGAAGTCCCGCATCTGGCTCGGCACCTTCGCCAGCCCGGAGGCCGCGGCCCGCGCCCACGACGTGGCCGCGCTGGCCCTGCGCGGCCGCGCCGCCTGCCTCAACTTCGCCGACTCGGCCACGCT
	Xuos626470	FLN	Xuos626470_FLN	0.00838778	0.899366	626470	267	C/T	2166	chr6R	701293131	701293397	7.35e-134									ATGGACGCACGCATGATCATACTGCAGTTGAGTAGTACTAGTACTCCATCCATCGTAAGCTCAAAATCCCATACATGCATGGACTTCAACTTAGCAGGGCACTCGAATTTGCCCACTG[C/T]TTCAGAATGCTTGGTAGTTGGCACAAACTTTTTTTTTTTGCGGGTGAGTTGGCACAAACCTTTGGCCAACTATTACCCGGATATTGTCTTTGGAGGCCGAGCTCCATGGAGCTCGGTTTCGAAATTTTGTCGAATTTCATATTTTTTA
	Xuos897	FLN	Xuos897_FLN	0.00838939	0.899328	897	267	C/T	8819	chr1R	712137138	712136872	7.35e-134	SECCE1Rv1G0060760.1	Intron	-	712136846	712142132	CAS1 domain-containing protein 1	REDUCED WALL ACETYLATION 1 (RWA3) protein	GO:0016020 GO:0016021	CATACCGGGCTACCCGATGCTTAACTTCATGCTAACGACATCAATCTATCTTTTGGTAAGCCTATCGATCTCGGATGCATTCCACAAAACCGAATCATGAAACATACTAATTCCATGC[C/T]CGCTCAATGCTGCAGCTGTCATACCGAGTATTTGAGATCACAAACGTGCTGAGGGCAGCCTTCATTCCCAGCAGAGACAACAACCGCCTGTACCAGAATTTCATTGCGGGGGTCGCCATCTCCGTATGCCTGTACTGCTGCTCACTCG
	Xuos622111	PGH	Xuos622111_PGH	0.00969212	1.00339	622111	261	C/G	84	chr1R	500023600	500023860	1.3e-130	SECCE1Rv1G0035600.1	Exon	A/P	500023586	500028479	AP2-like ethylene-responsive transcription factor	AP2-like ethylene-responsive transcription factor SMOS1	GO:0003677 GO:0003700 GO:0005634 GO:0006351 GO:0006355 GO:0007275 GO:0016020 GO:0016021	CCCCGCCGCGGCCGACGCGGCGGGGCTGCAGAAGAAGCTGGAGGCCGCGGCGGGGGGAAGCGAGGGGCCGCCACCCGCGTACG[C/G]CGCGGCGGTGGGGGTGGCGGTCGCGGAGCAGGCGCCGCCTAGGAGGCTCGCCCCGGCGCGGAAGGAACGCGTCTGCACCGCCAAGGACCGCATCAGCCGCATGACGCCCTGCGCCGCCGGGAAGCGCAGCTCCATCTACCGCGGGGTCACCCGGTACGTACCGCCCCTGCCTGGCCC
	Xuos621586	WFS	Xuos621586_WFS	0.00988888	0.92747	621586	267	T/C	5277	chr6R	618683419	618683153	3.13e-132				618681844	618698119	Transposable element sequence			GGCTCGGCTGGGCTCACCAGCAGCCGGGGTGCCGCCTATGGCATGGTCCATCTCACGGCGGTAGGCTTCGGTGAGGAACCGGGAGGCGGCTAGCTTGTTGGCGTTGTCGAGGAGCGAGACGCGGAGTGCCTCCAGCGCTGCGCCATCCGTTCCCATGGCGA[T/C]GGGGGCGGAGAGGCTCCGCATGGCCGCCCGCAACGGGTCTTGGCCTGACCCACCAGAAGGCTCGTCGTGGCTGGCGGTCAGCACCTCCGTGACGGTGCTGACGCC
	Xuos447960	PGH	Xuos447960_PGH	0.00995099	0.973842	447960	261	T/C	13667	chr6R	592479877	592480137	1.3e-130	-	-	-	592479877	592480137		Heavy metal-associated isoprenylated plant protein 23-like mRNA	GO:0005737 GO:0030001 GO:0046872 GO:0046914 GO:0046916	ATCCATCCATCCATCCACGGATGCAAGTGATGTCTCACACGCATGTCCGAATCCCTTTTTCCAAGCTGCAGCCTTGCAGGCGGTTTCTTGCGCCCTGTGGTCTGCAC[T/C]GGCACTGGCACTCTGCACTGGACCGCTCTCCCAAAGCCGGAAGGCTCGGCCTACTGCGACACACAACCGCCCGCACCGAGCCACTGCATGCACGACCGTCCGTCGTCGCCGTCGGTCACATGAGACACTGAGAGGAGAGGCCTCGCACCACCA
1/ Marker-trait association with minor allele frequency >5%. 2/ Explained variation. 3/ SEQ ID number refers to rye Lo7 scaffold number (ref. 3). 4/ Chromosome number in Lo7 v1 pseudomolecules 2021 (ref.4). 5/ Expected value from blast search. 6/ Annotation according to Lo7 v1 genome assembly (ref 4).
