# Supplementary material for: Association mapping of autumn-seeded rye (Secale cereale L.) reveals genetic linkages between genes controlling winter hardiness and plant development
Source: Sci Rep. 2022 Apr 6;12:5793. doi: 10.1038/s41598-022-09582-2 (PMC8986816; doi:10.1038/s41598-022-09582-2)
Supplement: Supplementary file 8 — Supplementary Information 8. [file 41598_2022_9582_MOESM8_ESM.xlsx]

## Sheet: Sheet1
Table S4. Allele distribution for 10 SNP markers strongly associated with WFS in rye population of 96 genotypes.
Marker ID		Xuos530120	Xuos615052	Xuos613978	Xuos75199	Xuos372616	Xuos526258	Xuos2264	Xuos76228a	Xuos76228b	Xuos519455
Candidate gene		IRIP1	ICE1	COR413-PM	JAR1	FRL4-like	BIPP2C	CHUP1	CHS2		PAL8
SNPs variations		G/C	T/A	A/G	A/C	C/A	T/G	T/G	C/G	C/T	T/A
SNP alleles associated with low WFS		CC	AA	GG	CC	AA	GG	TT	CC	CC	AA
SNP allelles associated with high WFS		GG	TT	AA	AA	CC/CA	TG	TG	GG	TT/CT	TA/TT
Winter survival	SNP reference	G	T	A	A	C	T	T	C	C	T
Very high:	WFS BLUE score
Leth Coulee Rye	92.5369	GC	TT	AA	AC	CC	TG	TG	GC	CT	TA
Gauthier	90.1458	GC	TA	AA	AC	CA	TG	TG	GG	CT	TA
AC Remington	86.1967	GG	TT	GA	AC	CC	TG	TG	GC	CT	TA
AC Rifle	85.9233	GC	TA	AA	AC	CA	TG	TG	GC	CT	TA
Musketeer	83.01	GG	TT	AA	AC	CC	TG	TG	GG	CC	TA
SM 38R	77.4969	GC	AA	GA	AC	CA	TG	TT	GG	CT	TT
Prima	77.0325	GG	TA	AA	AC	CA	TT	TG	GG	CT	TT
Saratovskaja 4	71.815	GC	TA	GA	AA	CC	TT	TT	GC	CT	TT
SM 4R	70.985	GC	AA	GA	CC	CA	TG	TT	GC	CT	TA
Pearl	69.5358	GC	TA	AA	CC	CA	GG	TG	GG	TT	TA
Kustro	68.8325	GC	AA	AA	CC	AA	GG	TG	GG	TT	TT
Kharkivska 95	67.8942	GC	TA	AA	AA	CA	TG	TG	GC	TT	TT
Kharkivska 98	66.9308	GC	TA	GA	AA	CA	TG	GG	GG	CT	TA
Esprit	66.278	CC	AA	GA	AC	AA	TT	TG	GG	CC	AA
Ponsi	66.0225	GC	TA	GA	CC	AA	TT	TT	CC	CT	AA
Hazlet	65.4733	GC	TA	GA	AA	CA	GG	TG	GC	CC	AA
Antelope	65.3275	GC	AA	GA	AC	CA	GG	TT	GC	CC	TA
Emerald	65.1903	CC	AA	GG	AC	AA	TG	TG	GC	TT	AA
Anna	64.4542	CC	AA	GA	CC	CA	TT	TG	CC	CC	AA
		GG:3 GC:13 CC:3	TT:3 TA:9 AA:7	AA:8 GA:10 GG:1	AA:4 AC:10 CC:5	CC:4 CA:11 AA:4	TT:5 TG:10 GG:4	TT:5 TG:13 GG:1	GG:8 GC:9 CC:2	TT:4 CT:10 CC:5	TT:5 TA:9 AA:5
High:
R003-4	64.3392	CC	AA	GA	AC	AA	TG	TG	CC	CT	TA
Voima	64.1875	GC	TA	GG	AA	CA	TG	GG	GC	CT	TA
Dakota	64.1092	GC	TA	GG	AC	CA	GG	TG	CC	CC	AA
Sc-73	64.0058	GC	TA	GA	AA	CA	TT	TG	GC	CC	AA
Animo	63.6483	GC	AA	GA	CC	CA	TT	GG	CC	CT	AA
Caribou	63.6133	CC	AA	GG	CC	CC	TT	GG	GC	CC	TT
Puma	62.3792	GC	TA	AA	CC	CA	TT	TG	CC	CC	TA
Othello	62.2	CC	TA	GA	AC	CA	TT	TT	GG	CT	AA
Rymin	61.8903	GC	AA	GG	CC	AA	TT	TT	GC	CC	TA
Adams	61.4825	GC	TA	GA	CC	CA	TT	GG	CC	CC	AA
Sangaste	60.3169	GC	AA	GG	CC	AA	TT	TT	CC	CT	TA
Visa	59.9267	CC	AA	GA	AC	CA	TT	GG	CC	CC	AA
Vitallo	59.6317	GC	AA	GA	AC	CA	GG	GG	CC	CC	AA
Halo	59.4667	GC	TA	GG	AC	AA	TT	TT	GC	CT	AA
Balbo	59.395	CC	AA	GG	AC	AA	TT	GG	CC	CC	AA
Frontier	58.6192	CC	TA	GA	AC	CA	GG	GG	GC	CC	AA
Enzi	58.4147	CC	TA	GG	AC	CA	GG	TT	GC	CT	AA
Explorer	58.3514	CC	TA	GG	AC	CA	TT	TT	GC	CT	TT
Motto	58.0025	CC	TA	GG	AC	AA	TT	GG	CC	CC	AA
Dankowskie Selekcyjne	56.6983	GC	TA	GG	CC	CA	TT	TT	CC	CC	AA
		GG:0 GC:11 CC:9	TT:0 TA:12 AA:8	AA:1 GA:8 GG:11	AA:2 AC:11 CC:7	CC:1 CA:13 AA:6	TT:14 TG:2 GG:4	TT:7 TG:4 GG:9	GG:1 GC:8 CC:11	TT:0 CT:8 CC:12	TT:2 TA:5 AA:13
Moderate:
Galma	56.5791	CC	AA	GG	CC	CC	GG	TT	GC	TT	TA
Couger	56.1183	GC	TA	GA	AC	CA	TT	GG	GC	CT	TA
Dominant	55.795	GC	TA	GG	AC	CC	TT	GG	GC	CT	TA
Dankowskie Nowe	54.8575	GC	AA	GG	AC	CA	TT	TT	GC	CT	TA
Danko	54.1591	GC	TA	GG	AC	CA	GG	GG	CC	CC	TA
ACE-1	54.0075	CC	AA	GG	CC	CA	GG	GG	CC	CC	AA
Dankowskie Srebrne	53.8867	CC	AA	GG	CC	CA	TT	TT	CC	CC	AA
Carolkurz	53.2317	CC	AA	GG	CC	AA	GG	GG	CC	CC	AA
Horton	53.1483	GC	AA	GA	AC	CA	GG	GG	CC	CC	AA
Kodiak	51.7767	GC	TA	GA	AC	CA	TT	GG	CC	CC	AA
GC-100	51.55	CC	AA	GG	AC	AA	GG	TT	CC	CC	AA
Amilo	49.2483	GC	TA	GG	CC	AA	GG	GG	CC	CC	AA
Sellino	48.5017	CC	AA	GG	AC	AA	GG	TT	CC	CC	AA
R538	48.078	CC	AA	GG	AC	AA	GG	GG	CC	CC	AA
Protector	47.8092	CC	TA	GG	CC	AA	GG	GG	CC	CC	TA
Toivo	47.5292	CC	AA	GG	CC	AA	GG	GG	CC	CC	AA
Culpan	47.0036	CC	AA	GG	CC	AA	GG	TT	CC	CC	AA
Hardy white spring Rye	46.8891	CC	AA	GG	AC	CA	GG	TT	CC	CC	AA
Maton	46.1633	CC	AA	GG	AC	AA	GG	GG	CC	CC	AA
		GG:0 GC:7 CC:12	TT:0 TA:6 AA:13	AA:0 GA:3 GG:16	AA:0 AC:11 CC:8	CC:2 CA:8 AA:9	TT:5 TG:0 GG:14	TT:7 TG:0 GG:12	GG:0 GC:4 CC:15	TT:1 CT:3 CC:15	TT:0 TA:6 AA:13
Low:
Stoir	43.6533	CC	AA	GG	CC	AA	GG	TT	GC	CC	TA
Vaschod	43.6836	CC	AA	GG	AC	AA	GG	TT	CC	CT	AA
R550	43.5614	GC	TA	GG	AC	AA	GG	TT	GC	CC	TA
Reimann Philipp	42.428	CC	AA	GG	CC	AA	GG	TT	CC	CT	AA
Oklon	40.8558	CC	TA	GG	CC	AA	GG	GG	CC	CC	AA
Carsten	39.5392	CC	TA	GG	AC	AA	GG	TT	CC	CC	AA
R903	38.918	CC	AA	GG	CC	AA	GG	TT	CC	CC	AA
Harach	38.7714	GC	TA	GG	CC	CA	GG	GG	CC	CC	AA
Danae	37.1025	CC	AA	GG	CC	AA	GG	TT	CC	CC	AA
Clse35	36.7991	CC	AA	GG	AC	AA	GG	TT	CC	CC	AA
Gator	36.0458	CC	AA	GG	CC	AA	GG	TT	CC	CC	AA
Elbon	35.9458	CC	AA	GG	AC	AA	GG	TT	CC	CC	AA
L-286-R	35.6769	CC	AA	GG	CC	AA	GG	TT	CC	CC	AA
R904	35.4425	CC	TA	GG	AC	AA	GG	TT	CC	CC	AA
Syn 20-L	35.2736	CC	AA	GG	CC	AA	GG	TT	CC	CC	AA
SR 4A-S5	33.2347	CC	AA	GG	CC	AA	GG	TT	CC	CC	AA
Dakold	31.1317	CC	AA	GG	CC	CA	GG	GG	CC	CC	AA
Wheeler	31.0158	CC	AA	GG	CC	AA	GG	TT	CC	CC	AA
M.Karlic CT2	30.5003	CC	AA	GG	CC	AA	GG	TT	CC	CC	AA
		GG:0 GC:2 CC:17	TT:0 TA:5 AA:14	AA:0 GA:0 GG:19	AA:0 AC:6 CC:13	CC:0 CA:2 AA:17	TT:0 TG:0 GG:19	TT:16 TG:0 GG:3	GG:0 GC:2 CC:17	TT:0 CT:2 CC:17	TT:0 TA:2 AA:17
Very low:
Wintergrazer 70	25.2203	CC	AA	GG	AC	AA	GG	TT	CC	CC	AA
Petkus Kurzstroh	24.1191	CC	AA	GG	CC	AA	GG	TT	GC	CT	TA
Gazelle	23.5591	CC	AA	GG	AC	AA	GG	TT	CC	CC	AA
Petkus	22.8717	CC	AA	GG	CC	AA	GG	GG	GC	CC	AA
Prolfic Spring	22.0642	CC	AA	GG	CC	AA	GG	GG	CC	CT	AA
Wren Abruzzi	20	CC	AA	GG	CC	AA	GG	TT	CC	CC	AA
Extra Early Rye1	19.7469	CC	AA	GG	CC	AA	GG	TT	CC	CC	AA
Somro	15.9814	CC	AA	GG	AC	AA	GG	TT	CC	CC	AA
R1210	15.7203	CC	AA	GG	CC	AA	GG	TT	CC	CC	AA
Baltia	15.568	CC	AA	GG	CC	AA	GG	TT	CC	CC	AA
R797	13.2203	CC	AA	GG	CC	AA	GG	TT	CC	CC	AA
Ottowa Select	12.938	CC	AA	GG	CC	AA	GG	TT	CC	CC	AA
Fl-Synt	12.8603	CC	AA	GG	CC	AA	GG	TT	CC	CC	AA
Rogo	12.4403	CC	AA	GG	CC	AA	GG	TT	CC	CC	AA
Gulzow Kunz CT1	12.4303	CC	AA	GG	CC	AA	GG	TT	CC	CC	AA
Florida 401	7.09583	CC	AA	GG	CC	AA	GG	TT	CC	CC	AA
L-145-N	0	CC	AA	GG	CC	AA	GG	TT	CC	CC	AA
L-145-P	0	CC	AA	GG	CC	AA	GG	TT	CC	CC	AA
L-145-R	0	CC	AA	GG	CC	AA	GG	TT	CC	CC	AA
		GG:0 GC:0 CC:19	TT:0 TA:0 AA:19	AA:0 GA:0 GG:19	AA:0 AC:3 CC:16	CC:0 CA:0 AA:19	TT:0 TG:0 GG:19	TT:17 TG:0 GG:2	GG:0 GC:2 CC:17	TT:0 CT:2 CC:17	TT:0 TA:1 AA:18
